# Supplementary material for: Association between Serum Alkaline Phosphatase Level and Cerebral Small Vessel Disease
Source: PLoS One. 2015 Nov 18;10(11):e0143355. doi: 10.1371/journal.pone.0143355 (PMC4651565; doi:10.1371/journal.pone.0143355)
Supplement: S1 File — (XLS) [file pone.0143355.s001.xls]

## Sheet: WMH-MRA
Subject no	Sex	Age (Yrs)	SBP (mmHg)	DBP (mmHg)	diff_BP (mmHg)	Hypertension	Diabetes mellitus	Hyperlipidemia	CAOD	Smoking	Statin medication	cWMH grade	MS-cWMH	SLI	ECAS	ICAS	LCAS	WBC (x109/L)	Hematocrit (%)	Platelet (x109/L)	Fasting glucose (mg/dL)	Uirc acid (mg/dL)	GOT (IU/L)	GPT (IU/L)	ALP (IU/L)	Total cholesterol (mg/dL)	Triglyceride (mg/dL)	eGFR (mL/min/1.73m2)	ALP tertile
1	female	57	120	60	60	no	no	no	no	no	no	0	no	no	no	no	no	5.91	34.8	300	96	5.2	55	40	129	217	134	91.6708	T1
2	female	47	100	60	40	no	yes	no	no	no	no	0	no	no	no	no	no	6.48	42.7	218	133	1.9	20	22	113	196	104	95.3318	T1
5	female	46	120	70	50	no	no	no	no	no	no	0	no	no	no	no	no	4.01	37.4	187	85	3.7	17	15	133	177	56	95.7489	T1
6	female	47	100	60	40	no	no	no	no	no	no	0	no	no	no	no	no	8.76	36.5	189	118	2.2	19	17	137	154	61	81.7175	T1
7	female	46	130	80	50	no	yes	no	no	no	no	0	no	no	no	no	no	7.53	39.2	191	185	1.9	19	11	156	200	38	95.7489	T2
8	female	54	100	70	30	no	no	no	no	no	no	0	no	no	no	no	no	8.19	41.9	255	125	3.2	36	57	135	170	85	92.6825	T1
9	female	75	160	100	60	yes	yes	no	no	no	no	0	no	no	no	no	no	4	32.9	132	119	1.5	30	17	119	151	132	86.7034	T1
12	female	73	160	90	70	yes	no	no	no	no	no	0	no	no	no	no	no	6	30.2	304	84	2.3	15	10	233	157	82	74.7303	T3
14	male	60	140	90	50	yes	yes	no	no	yes	no	0	no	no	no	no	no	6.89	36.6	139	136	5.2	31	14	135	140	112	122.266	T1
16	female	48	140	90	50	yes	no	no	no	no	no	0	no	no	no	no	no	6.97	39.6	288	97	4.3	17	22	153	208	140	113.407	T1
17	male	64	140	100	40	yes	no	yes	no	yes	yes	0	no	no	no	no	no	5.78	42.5	253	95	6.3	49	34	138	147	121	79.9574	T1
18	female	53	135	90	45	no	no	no	no	yes	no	0	no	no	no	no	no	4.28	34.6	199	104	3.2	20	12	179	212	174	69.6134	T2
19	male	52	150	100	50	yes	yes	no	no	yes	no	0	no	no	no	no	no	6.21	41.2	180	160	3	26	37	120	189	91	107.894	T1
20	female	56	120	80	40	no	no	no	yes	yes	no	0	no	no	no	no	no	4	35.2	189	84	1.9	16	15	125	177	71	109.913	T1
21	male	58	130	70	60	no	no	no	no	yes	no	0	no	no	no	no	no	7.57	45.1	180	102	4.8	24	35	212	208	111	73.0752	T3
22	female	50	120	80	40	no	no	yes	no	no	no	0	no	no	no	no	no	5.2	34.9	214	119	4.3	23	23	176	247	109	80.6975	T2
23	female	57	125	93	32	no	no	no	no	no	no	0	no	no	no	no	no	7.27	37.8	420	96	4.6	37	18	130	211	82	109.519	T1
25	male	62	135	85	50	no	no	no	no	yes	no	0	no	no	no	no	no	7.38	42.1	286	95	6.2	23	22	166	193	89	121.455	T2
27	female	47	130	80	50	no	no	yes	no	no	yes	0	no	no	no	no	no	5.8	36.5	289	116	4.1	18	18	100	177	219	71.3321	T1
30	male	65	130	90	40	yes	yes	no	no	yes	no	0	no	no	no	no	no	7.86	39.6	268	135	3.6	21	13	115	166	178	120.295	T1
31	female	49	140	80	60	yes	no	no	no	no	no	0	no	no	no	no	no	5.6	36.8	299	90	3.6	26	34	149	194	93	139.378	T1
32	female	59	150	100	50	yes	no	yes	no	no	no	0	no	no	no	no	no	10.19	41.6	250	126	2.9	21	19	164	260	64	91.0313	T2
33	female	61	140	85	55	yes	no	no	no	no	no	0	no	no	no	no	no	5.47	40.7	244	96	4.2	18	16	195	215	98	90.4173	T3
36	male	59	115	60	55	no	no	no	no	no	no	0	no	no	no	no	no	6.61	45.6	166	88	6.7	25	20	205	154	155	105.163	T3
37	male	47	130	87	43	no	no	no	no	yes	no	0	no	no	no	no	no	9.96	47.8	191	83	4.5	23	27	155	183	174	85.1289	T1
38	female	64	140	100	40	yes	yes	no	no	no	no	0	no	no	yes	no	yes	12.4	43.6	217	159	2.5	24	15	198	164	50	89.5404	T3
39	female	56	125	85	40	no	no	yes	no	yes	yes	0	no	no	no	no	no	4.61	36.3	204	84	4.3	28	23	183	156	185	78.8622	T2
40	female	59	100	70	30	no	no	no	no	no	no	0	no	no	no	no	no	6.6	36.6	269	103	4.4	19	16	114	183	160	78.0312	T1
41	female	46	150	90	60	yes	no	no	no	no	no	0	no	no	no	no	no	7.12	39.6	273	88	4.4	18	15	222	201	173	63.442	T3
42	female	55	110	65	45	no	no	yes	no	no	no	0	no	no	no	no	no	4.6	34.4	149	97	4.1	22	17	134	292	119	92.3379	T1
44	female	56	140	80	60	yes	no	yes	no	no	yes	0	no	no	no	no	no	5.12	39	259	107	5.8	14	19	246	159	253	109.913	T3
45	female	51	120	60	60	no	no	yes	no	no	no	0	no	no	no	no	no	5.86	39.5	195	96	4.8	16	14	187	251	211	80.3738	T2
47	female	59	140	90	50	yes	no	yes	no	no	yes	0	no	no	no	no	no	3.7	35.1	317	86	2.6	13	8	107	239	108	91.0313	T1
48	male	62	130	80	50	no	yes	no	no	yes	no	0	no	no	no	no	no	8.35	43.3	215	137	5.1	25	22	145	168	60	65.2052	T1
49	male	48	120	80	40	yes	yes	no	no	yes	no	0	no	no	no	no	no	9.8	41.4	305	204	3.5	52	47	195	188	161	109.662	T3
51	female	62	160	80	80	yes	no	yes	no	no	yes	0	no	no	no	no	no	8.05	38.4	246	119	3.8	16	20	123	154	68	90.1194	T1
52	female	68	130	75	55	yes	yes	no	no	no	no	0	no	no	no	no	no	6.19	32.3	220	112	7.3	27	13	186	196	173	66.1792	T2
53	male	49	115	70	45	yes	no	no	no	yes	no	0	no	no	no	no	no	5.49	42.9	211	91	4.7	20	16	174	209	113	84.4118	T2
54	male	61	150	100	50	yes	yes	no	no	no	no	0	no	no	no	no	no	6.7	39.1	138	203	5.1	15	16	100	193	390	91.1791	T1
55	female	62	140	87	53	yes	no	yes	no	no	no	0	no	no	no	no	no	8.61	40.2	196	91	4.7	26	29	272	242	199	67.4319	T3
56	female	53	130	90	40	no	no	no	no	no	no	0	no	no	no	no	no	4.1	33.4	205	81	3	16	9	163	169	44	69.6134	T2
57	male	47	150	90	60	yes	no	no	no	no	no	0	no	no	no	no	no	9.24	40.8	177	102	5.9	22	24	193	137	153	96.1349	T2
58	female	66	145	75	70	yes	no	yes	no	no	yes	0	no	no	no	no	no	5.51	39.8	280	102	2.4	12	11	216	220	317	88.9828	T3
60	male	50	130	90	40	yes	no	yes	no	no	yes	0	no	no	no	no	no	7.59	45.2	242	125	7.4	42	36	187	224	189	62.1057	T2
61	female	70	110	70	40	no	no	no	no	no	no	0	no	no	no	no	no	5.9	34	182	78	2.9	16	15	146	202	68	87.9263	T1
62	female	59	165	115	50	yes	no	yes	no	no	yes	0	no	no	no	no	no	5.59	43.6	364	101	2.1	23	46	160	214	601	91.0313	T2
63	female	65	110	70	40	no	no	no	no	no	no	0	no	no	no	no	no	6.58	41.3	183	107	2.4	22	21	111	197	69	76.512	T1
64	male	57	130	85	45	yes	no	no	no	yes	no	0	no	no	no	no	no	5.93	42.6	189	91	5.1	26	19	151	208	49	60.4755	T1
65	female	70	140	70	70	yes	no	yes	no	no	yes	0	no	no	no	no	no	4.8	35.2	296	97	4.6	21	14	178	220	289	75.3696	T2
66	female	53	100	60	40	no	no	no	no	no	no	0	no	no	no	no	no	5.82	37.6	305	94	4.8	19	15	196	150	61	79.7486	T3
67	female	49	120	80	40	no	no	no	no	no	no	0	no	no	no	no	no	7.89	38.2	268	103	3.8	17	11	92	198	195	94.5287	T1
69	male	71	115	65	50	no	no	no	yes	no	no	0	no	no	no	no	no	7.88	42.7	190	102	3.6	17	20	155	176	62	78.2902	T1
70	female	58	135	80	55	no	no	no	no	no	no	0	no	no	no	no	no	5.76	36.8	190	98	4.1	32	28	217	181	103	78.3024	T3
71	female	60	135	85	50	yes	no	no	no	no	no	0	no	no	no	no	no	5.58	39.6	240	97	2.1	23	23	199	199	123	67.8823	T3
72	male	55	130	70	60	yes	yes	no	no	yes	no	0	no	no	no	no	no	16.48	41.8	207	132	5.9	17	24	126	185	143	73.8673	T1
73	male	63	110	60	50	no	no	no	no	yes	no	0	no	no	no	no	no	6.4	45.4	249	113	4.8	19	14	120	183	150	90.5839	T1
74	female	66	150	90	60	yes	yes	yes	no	no	no	0	no	no	no	no	no	6.16	40.9	196	138	3.3	18	24	193	215	93	88.9828	T2
75	male	50	170	110	60	yes	no	yes	no	yes	yes	0	no	no	no	no	no	9	45.1	266	105	6.3	26	44	184	224	95	68.1156	T2
76	female	64	140	85	55	yes	no	no	no	no	no	0	no	no	no	no	no	7.77	38	334	94	2.9	16	17	150	210	78	76.7532	T1
77	female	55	110	70	40	no	no	yes	no	no	yes	0	no	no	no	no	no	5.45	37.9	236	99	3.8	23	19	167	270	172	69.0919	T2
78	male	63	120	80	40	no	no	no	no	no	no	0	no	no	yes	no	yes	5.76	39	216	95	6	22	16	125	205	161	64.9938	T1
79	female	54	100	60	40	yes	yes	yes	no	no	no	0	no	no	no	no	no	4.59	37.3	233	346		13	18	143	237	135	92.6825	T1
81	female	63	140	60	80	yes	no	no	no	no	no	0	no	no	no	no	no	3.96	39.9	228	92	2	26	21	91	213	89	89.8271	T1
82	female	68	140	90	50	yes	yes	yes	no	no	yes	0	no	no	no	no	no	4.9	35.6	228	175	2.6	19	10	200	161	88	52.4989	T3
83	female	74	150	95	55	yes	no	no	no	no	no	0	no	no	no	no	no	5.67	35.7	201	116	8.1	23	23	233	157	111	65.0529	T3
84	female	59	130	90	40	yes	no	no	no	no	no	0	no	no	no	no	no	3.84	34	186	92	4.8	17	17	122	205	102	91.0313	T1
85	female	64	120	80	40	no	no	no	no	yes	no	0	no	no	no	no	no	5.8	38	178	111	6.5	13	15	146	187	72	43.83	T1
86	female	66	130	70	60	no	no	yes	no	no	yes	0	no	no	no	no	no	5.95	38.7	250	93	2.5	20	21	179	184	301	76.2752	T2
87	female	66	110	60	50	no	no	no	no	no	no	0	no	no	no	no	no	5.1	34	141	96	2.6	22	17	181	187	54	88.9828	T2
88	female	64	145	70	75	yes	yes	no	no	no	no	0	no	no	no	no	no	5.72	40.3	293	134	4.6	20	11	193	150	68	66.9987	T2
89	female	54	100	70	30	no	no	yes	no	no	no	0	no	no	no	no	no	7.5	39	185	96	3.5	16	9	201	241	153	92.6825	T3
90	male	49	120	80	40	no	no	no	no	yes	no	0	no	no	no	no	no	6.35	47	187	97	4.5	32	43	221	197	140	84.4118	T3
91	female	56	140	90	50	no	no	no	no	no	no	0	no	no	no	no	no	3.88	39.2	278	80	4.3	19	16	215	169	66	49.3923	T3
92	female	63	100	70	30	no	yes	no	no	no	no	0	no	no	no	no	no	4.8	35.4	158	158	3.2	41	57	182	160	155	89.8271	T2
93	male	46	130	80	50	no	no	no	no	no	no	0	no	no	yes	no	yes	4.84	43.7	171	101	5.4	27	48	160	184	200	85.5014	T2
94	female	62	140	80	60	yes	no	no	no	no	no	0	no	no	no	no	no	6.1	44.8	259	91	2.5	17	18	146	215	120	67.4319	T1
95	male	55	135	85	50	yes	no	no	no	no	no	0	no	no	no	no	no	4.8	45.7	300	110	5.1	16	6	159	125	70	73.8673	T2
96	male	68	130	80	50	no	no	no	no	no	no	0	no	no	no	no	no	5.75	33.6	245	120	2.6	19	11	108	134	160	78.9794	T1
97	male	62	130	80	50	yes	no	yes	no	no	yes	0	no	no	no	no	no	5.01	44.6	223	94	5.8	18	11	191	230	295	72.0925	T2
98	male	75	125	75	50	no	no	no	no	yes	no	0	no	no	no	no	no	4.92	43.8	215	87	4.9	26	24	173	179	81	69.3599	T2
99	male	51	120	80	40	no	no	yes	no	no	yes	0	no	no	no	no	no	7.39	39.5	191	87	6.1	27	21	129	227	224	126.367	T1
100	female	53	147	90	57	yes	no	no	no	no	no	0	no	no	no	no	no	4.27	42.5	210	89	3.6	15	9	139	195	88	79.7486	T1
101	male	63	130	80	50	yes	no	yes	no	yes	yes	0	no	no	no	no	no	7.26	44.1	223	98	7	30	39	257	188	351	80.2134	T3
104	female	64	140	80	60	yes	yes	yes	no	yes	yes	0	no	no	no	no	no	8.76	41.2	223	151	4.3	40	52	158	230	125	89.5404	T2
105	female	64	160	100	60	yes	no	no	no	no	no	0	no	no	no	no	no	4.9	34.3	194	93	4.1	17	20	160	196	67	66.9987	T2
106	female	47	120	90	30	no	no	no	no	no	no	0	no	no	no	no	no	5.15	38.8	222	89	3.6	16	11	120	158	192	81.7175	T1
108	female	62	145	85	60	yes	no	no	no	no	no	0	no	no	no	no	no	6.24	39.1	202	95	5.4	21	17	140	201	423	77.2495	T1
109	male	65	130	90	40	no	no	yes	no	no	yes	0	no	no	yes	no	yes	6.92	39.6	184	99	5.9	26	17	118	233	120	71.4043	T1
110	female	50	135	85	50	yes	yes	yes	no	no	yes	0	no	no	no	no	no	4.49	42.6	280	108	4.2	27	43	150	211	232	80.6975	T1
111	female	67	130	85	45	no	no	no	no	no	no	0	no	no	no	no	no	6.44	41.2	258	96	3.5	18	20	114	213	103	76.0428	T1
112	female	66	140	80	60	yes	yes	yes	yes	no	yes	0	no	no	yes	no	yes	6.4	37.1	222	145	4	43	43	178	235	229	76.2752	T2
114	male	63	140	80	60	yes	no	no	no	no	no	0	no	no	no	no	no	12.22	35.7	348	76	7.5	33	50	288	129	102	43.4819	T3
116	female	65	160	115	45	yes	yes	yes	no	no	yes	0	no	no	no	no	no	8.22	41.3	286	108	6.8	18	14	155	238	234	76.512	T1
117	male	66	135	100	35	yes	no	yes	no	yes	yes	0	no	no	no	no	no	6.43	46.5	228	100	6	31	59	146	236	225	79.4594	T1
118	female	48	160	100	60	yes	no	no	yes	no	no	0	no	no	no	no	no	8.6	34.2	126	99	3.2	40	37	162	163	107	71.0279	T2
119	male	54	110	65	45	no	no	no	no	yes	no	0	no	no	no	no	no	4.77	43.2	187	100	3.4	117	433	236	161	98	82.7631	T3
120	male	78	140	90	50	yes	no	no	no	no	no	0	no	no	no	no	no	8.6	44.1	377	82	5.9	21	17	150	179	172	99.3692	T1
121	female	57	130	80	50	no	no	no	no	no	no	0	no	no	no	no	no	6.98	40.1	267	112	5.1	15	18	133	192	87	68.5928	T1
122	female	58	140	85	55	yes	no	no	no	no	no	0	no	no	no	no	no	5.2	40.5	178	94	3.2	20	12	140	201	68	68.351	T1
123	female	48	125	80	45	no	no	yes	no	no	yes	0	no	no	no	no	no	4.71	37.8	240	97	3.8	20	23	218	240	161	71.0279	T3
126	female	54	145	90	55	yes	yes	yes	no	no	yes	0	no	no	no	no	no	6.69	39	270	149	4.4	20	29	175	222	229	61.4103	T2
127	female	56	120	70	50	no	yes	no	no	no	no	0	no	no	yes	no	yes	8.96	39.6	288	85	6.9	22	24	181	182	182	78.8622	T2
129	male	49	110	70	40	yes	no	no	no	yes	no	0	no	no	no	no	no	5.69	46.6	244	103	4.4	22	25	141	189	123	68.3956	T1
130	male	59	110	70	40	no	no	no	no	yes	no	0	no	no	yes	no	yes	6.77	41.4	281	122	6.5	15	12	188	173	132	60.0536	T2
132	female	64	130	90	40	yes	no	no	no	no	no	0	no	no	no	no	no	9.86	40.5	269	92	5.9	43	43	233	174	147	89.5404	T3
133	female	78	145	70	75	yes	no	no	no	no	no	0	no	no	no	no	no	8.24	40.5	310	84	4.4	16	11	141	211	115	73.732	T1
134	male	52	115	75	40	yes	no	no	no	no	no	0	no	no	no	no	no	4.99	40.3	193	99	5.1	25	22	208	190	123	74.7132	T3
135	female	68	140	90	50	yes	no	no	no	no	no	0	no	no	no	no	no	6.4	39.9	217	87	4.8	23	17	233	213	98	58.6027	T3
136	male	49	110	80	30	no	yes	no	no	yes	no	0	no	no	no	no	no	6.28	42.1	150	134	2.5	17	15	156	181	111	75.6199	T2
137	male	56	120	85	35	no	no	no	no	no	no	0	no	no	no	yes	yes	8.48	52.1	315	94	4	22	39	126	199	136	92.7758	T1
139	female	67	100	85	15	yes	no	yes	no	no	no	0	no	no	no	no	no	6.42	38.1	223	89	5.8	17	16	327	220	190	66.3786	T3
140	female	56	150	90	60	yes	no	yes	no	no	no	0	no	no	no	no	no	8.01	41.8	366	93	5	36	55	168	193	303	60.9586	T2
141	female	72	150	95	55	yes	no	yes	no	no	yes	0	no	no	no	no	no	9	36.4	143	92	5.4	27	20	214	225	198	65.4158	T3
142	male	63	145	71	74	yes	no	yes	no	yes	yes	0	no	no	no	no	no	6.12	44.5	266	112	5.9	59	46	139	202	227	64.9938	T1
143	female	52	120	80	40	no	no	no	no	yes	no	0	no	no	no	no	no	6.29	44	304	87	5.5	25	22	201	138	90	80.0576	T3
144	female	56	140	90	50	yes	no	yes	no	no	no	0	no	no	no	no	no	5.01	38.5	152	112	4	20	18	187	259	156	78.8622	T2
145	female	50	140	80	60	yes	no	yes	no	no	no	0	no	no	no	no	no	4.44	40.2	281	96	5.1	17	27	239	238	189	80.6975	T3
146	male	57	120	80	40	yes	yes	yes	no	no	yes	0	no	no	yes	no	yes	6.85	44.7	214	256	3.7	15	21	144	192	349	81.8597	T1
147	female	60	140	80	60	yes	no	yes	no	no	yes	0	no	no	no	no	no	14.11	44.2	559	106	3.2	22	18	166	218	231	90.7212	T2
148	male	60	135	90	45	no	no	no	no	no	no	0	no	no	no	no	no	6.88	45.9	287	105	5.3	31	43	186	175	110	72.574	T2
149	male	64	120	82	38	no	no	yes	no	no	yes	0	no	no	no	no	no	4.9	42.6	211	89	8.3	25	30	234	237	459	79.9574	T3
150	female	72	140	90	50	yes	no	no	no	no	no	0	no	no	no	no	no	5.5	38.5	234	94	3.2	15	14	159	193	156	74.9398	T2
152	female	68	190	100	90	yes	no	yes	no	no	yes	0	no	no	no	no	no	4.9	35.6	228	89	2.6	19	10	200	219	131	58.6027	T3
153	female	54	145	95	50	yes	no	no	no	no	no	0	no	no	no	no	no	5.78	36.7	292	98	4.4	17	14	153	147	81	92.6825	T1
155	male	67	130	90	40	no	no	no	no	yes	no	0	no	no	no	no	no	4.57	41.8	233	88	5.5	43	40	194	170	135	89.459	T2
156	male	52	140	70	70	yes	yes	yes	no	yes	no	0	no	no	no	no	no	8.81	44	249	184	4.7	30	43	179	224	118	107.894	T2
157	male	66	120	80	40	no	no	no	no	yes	no	0	no	no	no	no	no	5.84	40.5	202	124	6	27	17	136	170	212	64.3829	T1
158	male	68	120	60	60	yes	no	no	yes	no	no	0	no	no	no	no	no	6.65	38.2	274	100	4.8	20	21	130	181	98	102.176	T1
159	male	58	130	80	50	yes	yes	no	no	no	no	0	no	no	no	no	no	9.56	47	253	79	5.2	15	18	144	143	101	73.0752	T1
160	female	58	120	70	50	no	no	no	no	no	no	0	no	no	no	no	no	4.55	38.9	234	98	4.5	18	14	156	191	121	91.3477	T2
161	female	56	95	65	30	no	no	no	no	no	no	0	no	no	no	no	no	4.64	41.1	226	96	3.8	20	13	212	219	152	78.8622	T3
162	male	45	115	75	40	no	no	no	no	yes	no	0	no	no	no	no	no	7.17	43	216	90	5.2	17	14	175	169	111	63.4483	T2
163	male	59	135	100	35	yes	no	no	no	no	no	0	no	no	no	no	no	7.56	38.2	238	96	7.8	19	17	207	169	157	81.2887	T3
164	male	47	120	80	40	no	no	no	no	no	no	0	no	no	no	no	no	7.1	38	215	90	2	14	12	152	184	132	76.2623	T1
165	female	73	123	78	45	no	no	no	no	no	no	0	no	no	no	no	no	6.3	35	179	103	6	17	19	214	216	202	65.2329	T3
166	male	63	160	90	70	yes	yes	no	no	no	no	0	no	no	yes	no	yes	5.79	40.6	218	163	4.5	33	70	155	190	87	71.8587	T1
167	female	76	105	75	30	no	no	no	no	no	no	0	no	no	no	no	no	8.36	37.6	224	96	5.6	17	11	221	194	150	57.2943	T3
168	female	51	130	90	40	no	no	yes	no	no	yes	0	no	no	no	no	no	5.01	44.7	265	79	3.7	21	27	290	226	78	112.019	T3
169	male	60	125	79	46	no	no	no	no	no	no	0	no	no	no	no	no	4.38	47	255	81	5	25	28	150	212	89	72.574	T1
170	male	59	145	95	50	yes	no	no	no	no	no	0	no	no	no	no	no	8.89	46.7	224	103	6	25	39	269	178	147	105.163	T3
172	female	67	140	90	50	yes	no	no	no	no	no	0	no	no	no	no	no	5.45	37.6	189	94	4	17	16	190	155	217	76.0428	T2
174	female	59	134	92	42	yes	no	yes	no	no	no	0	no	no	yes	no	yes	6.46	41	260	119	5.2	23	27	118	227	175	68.1143	T1
175	female	52	110	70	40	no	no	no	no	no	no	0	no	no	no	no	no	6.07	36.9	197	98	3.9	18	20	120	165	31	93.3953	T1
176	female	72	170	105	65	yes	no	yes	no	no	yes	0	no	no	no	no	no	6.22	40.8	235	108	4.9	20	11	145	265	92	87.4249	T1
177	female	71	180	100	80	yes	yes	no	no	no	no	0	no	no	no	no	no	7.14	33.5	260	80	3.3	23	23	237	169	147	47.0691	T3
178	female	78	140	90	50	yes	yes	yes	no	no	yes	0	no	no	no	no	no	5.54	43.7	205	121	4.4	30	35	318	225	474	86.0159	T3
179	female	62	140	90	50	yes	no	no	no	yes	no	0	no	no	no	no	no	3.71	34.3	207	94	4	21	14	145	186	68	90.1194	T1
180	female	63	150	85	65	yes	no	yes	no	no	yes	0	no	no	no	no	no	5.97	42.2	253	91	4.9	42	37	452	229	67	76.999	T3
181	female	71	140	90	50	yes	no	yes	no	no	yes	0	no	no	no	no	no	5.5	32.2	223	94	3.3	18	9	280	279	283	75.1529	T3
182	male	69	130	80	50	yes	no	yes	no	yes	yes	0	no	no	no	no	no	4.9	46.3	213	125	3.7	31	38	138	239	204	70.5439	T1
183	female	56	110	70	40	no	no	no	no	no	no	0	no	no	no	no	no	6.2	39.3	169	88	4.5	29	52	158	175	66	78.8622	T2
184	male	63	130	80	50	no	no	yes	no	no	yes	0	no	no	no	no	no	5.11	46.2	143	104	8.2	31	48	120	236	142	71.8587	T1
185	male	48	120	80	40	yes	no	no	no	yes	no	0	no	no	no	no	no	6.8	39.8	249	100	8.2	33	28	255	177	99	84.7659	T3
186	female	60	165	100	65	yes	no	yes	no	yes	yes	0	no	no	no	no	no	5.53	46.7	187	101	4.4	30	24	197	240	132	67.8823	T3
187	female	65	140	70	70	yes	no	yes	no	yes	yes	0	no	no	no	no	no	7.44	37	281	97	3.8	18	15	188	289	127	76.512	T2
189	male	48	110	60	50	no	no	no	no	yes	no	0	no	no	no	no	no	11.34	44.2	225	87	5.8	17	15	158	194	53	75.9371	T2
190	male	61	135	80	55	yes	no	no	no	no	no	0	no	no	yes	no	yes	4.69	43.2	210	101	7.7	18	11	67	151	77	80.7404	T1
191	male	62	155	100	55	yes	no	yes	no	no	yes	0	no	no	no	no	no	6.91	43.8	332	86	3.8	18	20	222	249	114	80.4743	T3
192	male	54	130	80	50	no	no	no	no	no	no	0	no	no	no	no	no	5.01	41.1	265	92	5.5	25	20	149	190	70	82.7631	T1
193	female	62	135	75	60	yes	no	yes	no	no	no	0	no	no	no	no	no	7.2	45.2	351	97	4	26	20	396	254	250	67.4319	T3
194	female	69	125	93	32	no	no	no	no	no	no	0	no	no	no	no	no	6.34	43	228	94	4.5	23	19	179	204	93	65.9834	T2
196	male	70	160	80	80	yes	no	no	no	no	no	0	no	no	no	no	no	5.32	42.3	157	101	4.7	17	15	190	205	98	53.2508	T2
197	male	55	110	73	37	no	no	no	no	yes	no	0	no	no	yes	no	yes	5.34	46.9	181	93	5.7	25	19	228	187	88	66.8104	T3
198	female	66	125	75	50	yes	no	yes	no	yes	yes	0	no	no	no	no	no	6.07	37.2	213	117	4.7	20	16	211	221	193	76.2752	T3
199	male	51	110	70	40	no	no	no	no	no	no	0	no	no	no	no	no	5.38	43.9	189	100	5.7	17	26	156	157	85	75.0083	T2
202	female	65	140	70	70	yes	no	yes	no	no	no	0	no	no	no	no	no	4.94	36.3	280	97	3.9	19	7	228	228	235	76.512	T3
203	female	62	135	80	55	yes	no	no	no	yes	no	0	no	no	no	no	no	4.92	40.4	253	98	5.5	23	23	255	150	155	77.2495	T3
204	female	59	105	80	25	no	no	yes	no	no	yes	0	no	no	no	no	no	4.81	42	214	90	4	28	28	161	176	440	78.0312	T2
207	male	60	120	70	50	no	no	no	no	yes	no	0	no	no	no	no	no	5.02	47.6	135	92	6.9	21	19	164	148	87	104.805	T2
209	male	80	140	90	50	yes	no	no	no	no	no	0	no	no	no	no	no	5.49	38.2	166	97	3.5	24	18	149	179	119	76.4162	T1
210	male	64	120	70	50	no	no	yes	no	yes	yes	0	no	no	no	no	no	5.86	43.8	206	109	6.6	44	49	103	207	303	79.9574	T1
212	male	47	160	90	70	yes	no	no	no	yes	no	0	no	no	no	no	no	6.77	45.6	330	88	3.3	20	21	247	211	121	76.2623	T3
213	female	67	120	80	40	no	yes	yes	no	no	yes	1	no	no	no	no	no	8.33	38.5	203	130	4.6	14	14	102	209	196	88.7116	T1
214	female	59	145	95	50	yes	no	no	no	no	no	1	no	no	no	no	no	3.77	41.2	160	97	3.8	27	24	212	203	63	91.0313	T3
216	male	73	130	80	50	yes	no	no	no	yes	no	2	yes	no	no	no	no	5.03	44.2	188	109	2.5	30	14	206	147	59	77.85	T3
217	female	47	120	70	50	yes	yes	yes	no	no	yes	1	no	no	no	no	no	7.36	44.5	258	128	4.7	11	11	141	167	210	81.7175	T1
220	female	53	135	80	55	no	no	no	no	no	no	1	no	no	no	no	no	3.27	39.3	254	81	4.2	22	11	210	212	84	79.7486	T3
221	female	49	120	80	40	no	no	no	no	no	no	1	no	no	no	no	no	3.96	40.7	209	84	4.9	25	24	145	100	82	70.7312	T1
222	female	58	125	75	50	no	no	no	no	no	no	1	no	no	no	no	no	4.3	35.9	212	98	4.7	24	32	160	209	154	68.351	T2
223	male	76	150	90	60	yes	yes	yes	no	yes	yes	0	no	no	no	no	no	8.27	38.4	145	282	3.4	15	22	159	145	288	69.1736	T2
224	female	77	130	80	50	no	no	no	no	no	no	1	no	no	no	no	no	5.7	33.5	168	97	2.1	23	23	213	164	65	73.9253	T3
225	female	52	110	70	40	yes	no	no	no	no	no	2	yes	no	no	no	no	7.72	38.7	204	114	5.6	17	16	115	187	150	93.3953	T1
226	female	74	160	80	80	yes	no	yes	no	no	yes	1	no	no	no	no	no	6.87	36.5	242	89	3.2	20	27	239	149	113	86.94	T3
227	female	70	120	75	45	no	no	yes	no	no	yes	1	no	no	no	no	no	7.24	41.9	274	89	5.5	15	15	137	252	128	75.3696	T1
228	female	59	120	80	40	no	yes	no	no	no	no	0	no	no	no	no	no	5.14	36.7	214	135	2.5	20	13	157	192	125	78.0312	T2
230	female	73	175	105	70	yes	no	no	no	no	no	1	no	no	no	no	no	5.8	38.5	244	92	3.2	31	21	96	137	198	74.7303	T1
231	female	75	130	80	50	no	no	yes	no	no	yes	1	no	no	no	no	no	6.2	45.4	258	118	3.8	26	25	128	245	110	74.3213	T1
232	female	67	200	110	90	yes	no	yes	no	no	yes	1	no	no	yes	no	yes	9.63	42.8	189	121	3.5	20	12	199	247	83	88.7116	T3
233	female	54	160	90	70	yes	no	no	no	no	no	1	no	no	no	no	no	6.03	38.5	211	117	2.4	23	26	291	159	61	79.4466	T3
234	male	60	140	90	50	yes	yes	no	no	yes	no	1	no	no	no	no	no	6.77	46.5	233	163	6.9	22	40	115	161	93	65.6407	T1
235	male	47	115	65	50	no	no	yes	no	yes	yes	1	no	no	no	no	no	5.32	41.2	238	93	5.6	22	22	190	240	85	85.1289	T2
236	female	51	150	85	65	yes	no	no	no	no	no	1	no	no	no	no	no	4.87	38.3	186	93	3.1	21	17	153	198	88	93.7642	T1
238	female	64	130	70	60	no	no	no	no	no	no	1	no	no	yes	no	yes	5.43	40.3	292	91	3.1	25	20	244	179	114	66.9987	T3
239	female	66	140	90	50	yes	no	no	no	no	no	1	no	no	no	no	no	4.5	39.5	241	87	2.1	22	30	117	166	79	88.9828	T1
240	male	85	130	63	67	no	no	no	no	no	no	1	no	no	no	no	no	5.14	43.1	134	105	2.9	26	18	193	126	70	85.2403	T2
241	female	59	120	60	60	yes	no	yes	yes	no	yes	1	no	no	no	no	no	6.4	39.2	248	97	3.4	24	31	264	247	112	78.0312	T3
243	male	53	135	85	50	no	no	no	no	yes	no	1	no	no	no	no	no	5.19	43.8	206	92	5.9	32	24	113	190	116	74.4248	T1
245	female	67	105	50	55	no	no	yes	no	no	yes	1	yes	no	no	no	no	5.2	36.2	319	93	3.5	33	42	251	238	148	52.657	T3
246	female	68	150	90	60	yes	no	yes	no	no	yes	1	no	no	no	no	no	4.32	40.8	155	114	5.1	21	20	159	190	280	66.1792	T2
247	male	48	120	80	40	no	no	yes	no	yes	yes	1	no	no	yes	no	yes	7.98	47	253	121	3.5	28	49	147	244	626	68.6825	T1
248	female	61	125	70	55	no	no	no	no	no	no	0	no	no	no	no	no	5.94	40	319	103	2.9	35	66	181	187	222	77.5049	T2
249	female	50	135	95	40	no	no	no	no	no	no	1	no	no	no	no	no	6.54	34.7	287	91	4.1	19	13	163	175	77	70.4417	T2
250	female	66	125	80	45	no	no	no	no	no	no	1	no	no	no	no	no	5.56	37.9	243	98	4.4	25	17	133	124	124	58.9589	T1
251	female	58	110	65	45	no	no	no	no	yes	no	0	no	no	no	no	no	5.8	38	257	96	4.2	24	18	206	169	68	68.351	T3
252	female	58	120	70	50	no	no	yes	no	no	no	1	no	no	no	no	no	4.27	37.3	266	86	3.2	31	24	166	293	78	78.3024	T2
253	female	75	115	70	45	no	no	no	no	no	no	2	yes	no	no	no	no	4.52	37.4	219	103	4.1	16	12	186	215	147	64.8759	T2
254	female	55	120	80	40	no	no	no	no	no	no	1	no	no	no	no	no	4.7	45.2	203	116	5.1	32	10	183	169	173	79.1512	T2
255	female	67	130	80	50	no	yes	no	no	no	no	1	no	no	no	no	no	8.2	35.1	254	88	3.8	20	18	296	189	76	76.0428	T3
256	female	58	130	70	60	no	no	no	no	no	no	1	no	no	no	no	no	6.31	35.4	217	77	2.8	16	14	142	195	101	78.3024	T1
257	female	66	150	100	50	yes	yes	no	no	no	no	1	no	no	no	no	no	8.36	36.1	213	163	3.2	26	18	160	184	51	76.2752	T2
258	female	49	130	80	50	no	no	no	no	no	no	1	no	no	no	no	no	4.94	37.4	274	93	3.7	18	14	191	201	85	81.0291	T2
260	female	67	130	80	50	yes	no	yes	no	no	yes	1	no	no	no	no	no	7.92	41.8	309	123	4	22	26	309	229	184	58.7792	T3
261	female	74	140	80	60	yes	no	no	no	no	no	1	no	no	no	no	no	5.18	38	140	89	3.7	26	13	157	176	91	57.6053	T2
262	female	85	130	90	40	yes	no	yes	no	no	no	1	no	no	no	no	no	7.13	36.7	184	120	5.5	19	8	136	282	105	56.0073	T1
264	female	53	135	90	45	no	no	yes	no	no	yes	1	no	no	no	no	no	4.66	42.1	283	87	3.5	26	30	197	250	194	79.7486	T3
265	female	59	120	80	40	no	no	no	no	no	no	2	yes	no	no	no	no	5.99	38.5	267	110	3.1	14	13	187	159	72	60.3162	T2
266	female	60	155	95	60	yes	yes	yes	no	no	yes	1	no	no	no	no	no	4.91	40.8	278	138	3.4	18	18	318	228	227	108.384	T3
267	female	72	140	90	50	yes	no	yes	no	no	yes	1	no	no	no	no	no	7.4	31.7	186	80	2.6	15	12	115	208	48	65.4158	T1
268	female	80	120	70	50	yes	yes	no	no	no	no	1	no	no	no	no	no	5.84	34	280	130	4.3	20	20	142	141	112	56.7009	T1
269	female	58	140	90	50	yes	no	no	no	no	no	0	no	no	no	no	no	6.79	42.4	286	90	3.6	17	17	138	149	144	68.351	T1
270	female	72	130	70	60	no	no	yes	no	no	yes	0	no	no	yes	no	yes	11.73	41	284	113	4.6	26	21	187	245	65	65.4158	T2
271	female	56	120	65	55	no	no	yes	no	no	yes	1	no	no	no	no	no	5.13	40.9	261	100	2.1	13	20	250	234	160	92.0008	T3
272	female	54	130	90	40	yes	no	no	no	yes	no	0	no	no	yes	no	yes	5.7	35.6	250	102	4.4	17	15	163	162	92	140	T2
274	female	81	140	90	50	yes	no	yes	no	no	yes	1	no	no	no	no	no	5.1	40.6	182	96	3.9	21	19	209	240	211	85.3594	T3
275	male	67	156	100	56	yes	no	no	no	no	no	1	no	no	no	no	no	6.6	43.4	249	102	6.1	27	47	174	186	194	70.9664	T2
276	female	61	140	80	60	yes	yes	no	no	yes	no	2	yes	no	no	no	no	6.25	37.5	214	142	3.7	28	28	141	174	121	59.9094	T1
277	female	62	150	90	60	yes	no	no	no	no	no	1	no	no	no	no	no	5.1	36	229	103	3.6	22	12	244	172	79	107.665	T3
278	male	67	130	85	45	yes	no	no	no	yes	no	1	no	no	no	no	no	5.18	43.9	221	78	4.5	18	14	141	187	142	89.459	T1
279	female	74	110	70	40	no	yes	no	no	no	no	1	no	no	no	yes	yes	4.04	35.4	222	179	4.2	20	20	162	185	103	74.5241	T2
280	male	71	140	80	60	yes	no	no	no	yes	no	1	no	no	no	no	no	4.15	42.1	186	89	5.1	21	16	113	160	150	101.284	T1
281	male	74	130	90	40	no	no	no	no	yes	no	1	no	no	no	no	no	3.92	38.7	203	93	6.2	22	14	148	155	62	77.6352	T1
283	male	65	150	90	60	yes	no	no	no	no	no	1	no	no	no	no	no	9.8	41.8	228	95	3.3	19	16	159	177	125	64.5827	T2
284	female	71	135	90	45	yes	no	no	no	no	no	1	no	no	no	no	no	6.6	40.2	227	94	3.9	23	21	205	205	122	75.1529	T3
285	female	67	135	80	55	no	no	no	no	no	no	1	no	no	no	no	no	5.89	39.7	246	121	2.6	24	23	226	186	92	52.657	T3
286	female	49	140	90	50	yes	no	no	no	no	no	1	no	no	no	no	no	7.52	40.5	260	102	2.7	26	32	148	132	56	70.7312	T1
287	female	52	120	80	40	no	no	no	no	no	no	1	no	no	no	no	no	6.84	40.8	220	93	4.6	16	8	118	169	72	93.3953	T1
289	female	59	150	90	60	yes	no	no	no	no	no	1	no	no	no	no	no	5.66	37.1	307	95	4.2	28	24	151	183	109	78.0312	T1
290	female	61	120	80	40	yes	yes	yes	no	no	yes	2	yes	no	yes	no	yes	12.02	42.4	261	207	4.9	38	42	237	188	293	59.9094	T3
291	female	60	120	80	40	yes	yes	yes	no	no	yes	1	no	no	no	no	no	6.23	43.8	247	150	2.9	22	20	194	239	465	53.8499	T2
292	male	64	110	70	40	no	no	no	no	yes	no	1	no	no	no	no	no	7.8	38.2	307	97	4.3	24	36	192	134	147	103.441	T2
293	female	62	115	70	45	yes	no	no	no	no	no	1	no	no	no	no	no	3.22	41.1	270	103	4.6	21	16	196	218	140	77.2495	T3
295	female	58	110	40	70	no	yes	no	no	no	no	1	no	no	no	no	no	8.38	38.9	201	304	3.1	14	11	202	201	177	91.3477	T3
296	female	68	125	75	50	yes	yes	no	no	no	no	1	no	no	no	no	no	6.74	36.8	173	114	3.3	24	21	195	204	301	58.6027	T3
297	male	66	170	100	70	yes	no	no	no	yes	no	1	no	no	no	no	no	5.46	41.4	226	90	6	24	21	183	158	72	89.7325	T2
298	female	47	140	95	45	yes	no	yes	no	no	yes	1	no	no	no	no	no	5.01	41.7	227	97	4.1	9	15	141	234	163	113.892	T1
299	female	67	135	80	55	yes	yes	no	no	no	no	1	no	no	no	no	no	6.28	39.4	281	194	2.8	18	15	206	219	141	76.0428	T3
300	male	50	150	90	60	yes	no	no	no	yes	no	1	no	no	no	no	no	6.78	48.2	183	119	3.6	26	20	142	156	203	75.3104	T1
301	male	61	140	90	50	yes	no	yes	no	no	yes	1	no	no	yes	no	yes	4.32	41.6	244	101	6	25	27	125	226	152	72.3309	T1
302	female	58	120	65	55	no	no	yes	no	no	no	1	no	no	no	no	no	6.2	39.8	300	110	6.6	21	22	232	258	300	109.133	T3
303	female	60	130	90	40	yes	no	yes	no	no	no	1	no	no	yes	no	yes	5.87	41.5	309	110	4.8	17	8	240	330	178	53.8499	T3
304	female	58	140	95	45	yes	no	no	no	no	no	1	no	no	no	no	no	5.92	36.4	205	96	5.7	15	23	172	219	216	91.3477	T2
305	male	46	140	90	50	yes	no	no	no	yes	no	1	no	no	no	no	no	7.2	47	195	91	6.4	30	2.9	183	190	185	69.2784	T2
306	male	70	140	72	68	yes	no	no	no	yes	no	1	no	no	no	no	no	5.8	41.7	327	96	3.8	17	16	176	181	82	101.576	T2
307	female	70	125	70	55	yes	no	no	no	no	no	1	no	no	no	no	no	6.48	35.1	266	79	4.4	36	34	166	217	169	58.2589	T2
308	female	67	120	80	40	no	no	yes	no	no	no	1	no	no	no	no	no	9.18	38.6	299	90	3.3	16	13	105	229	166	66.3786	T1
309	female	78	140	80	60	yes	yes	no	no	no	no	1	no	no	no	no	no	5.2	35.6	221	130	3.6	12	9	224	183	127	73.732	T3
310	female	50	110	73	37	yes	no	yes	no	no	yes	1	no	no	yes	no	yes	4.78	38.8	248	81	3.2	17	14	145	241	183	80.6975	T1
311	female	56	130	80	50	no	no	no	no	no	no	1	no	no	no	no	no	6.25	41.2	151	92	3.3	20	16	222	186	201	60.9586	T3
312	male	76	125	85	40	no	no	no	no	yes	no	2	yes	no	no	no	no	4.17	38	137	90	4.8	20	15	103	153	44	87.1991	T1
313	female	81	160	80	80	yes	no	yes	no	no	yes	1	no	no	no	no	no	5.4	33.5	189	81	3.6	23	23	159	223	96	73.1692	T2
314	male	59	130	80	50	yes	no	no	no	no	no	1	no	no	no	no	no	8.13	43.9	259	98	7.2	22	16	240	175	66	65.865	T3
316	male	67	130	80	50	no	no	yes	no	no	yes	1	no	no	no	no	no	6.1	43	166	110	5.5	23	23	139	212	138	89.459	T1
317	male	79	150	110	40	yes	no	no	no	yes	no	1	no	no	no	no	no	6.8	47.4	341	104	6.7	25	18	202	181	174	62.0754	T3
318	female	56	125	80	45	no	no	yes	no	no	yes	1	no	no	no	no	no	6.25	37.5	212	87	4.7	20	11	185	226	155	68.8397	T2
319	female	72	130	75	55	no	no	yes	no	no	no	1	no	no	no	no	no	4.73	37.9	277	89	5.1	20	18	188	220	148	87.4249	T2
320	female	66	150	90	60	yes	yes	yes	no	no	yes	1	no	no	no	no	no	7.76	39.7	306	130	4.6	20	11	286	210	164	76.2752	T3
323	male	56	110	70	40	yes	no	yes	no	yes	yes	1	no	no	no	no	no	8.9	45	288	118	6	23	19	140	196	62	82.1544	T1
324	male	62	110	70	40	yes	yes	no	no	no	no	1	no	no	no	no	no	8.55	44	226	189	3.4	19	20	166	165	64	80.4743	T2
325	female	75	140	90	50	yes	no	yes	no	no	yes	2	yes	no	no	no	no	10.06	37.8	310	105	4.4	21	13	187	246	146	74.3213	T2
326	male	63	120	80	40	yes	yes	no	no	yes	no	1	no	no	yes	no	yes	4.64	47.1	116	147	5.5	48	51	137	161	126	121.061	T1
327	female	73	140	90	50	yes	yes	no	no	no	yes	0	no	no	no	no	no	5.33	36	222	140	3.2	18	10	194	154	65	65.2329	T2
328	female	85	110	70	40	no	no	no	no	no	no	1	no	no	no	no	no	6.43	39.2	161	85	3.2	64	69	216	205	134	56.0073	T3
329	male	58	120	80	40	no	no	no	no	no	no	0	no	no	no	no	no	5.63	40	200	108	7	20	16	144	192	159	92.1173	T1
330	female	74	120	70	50	yes	yes	no	no	no	no	2	yes	no	no	no	no	8.06	45.9	344	174	4.1	21	28	222	211	113	65.0529	T3
331	male	59	115	80	35	yes	no	yes	no	no	yes	0	no	no	no	no	no	5.11	39.9	262	93	6	18	26	160	236	107	91.7982	T2
332	female	75	140	80	60	yes	no	no	no	no	no	2	yes	no	no	no	no	9.88	35.9	169	109	5.2	14	17	153	143	147	46.5483	T1
333	female	68	120	80	40	no	no	no	no	no	no	2	yes	no	no	no	no	5.11	38.8	150	95	3	16	17	274	206	83	75.8144	T3
334	male	68	140	80	60	yes	yes	yes	no	yes	yes	0	no	no	no	no	no	7.31	45.7	188	298	4.7	17	18	180	213	130	119.198	T2
335	female	66	125	65	60	no	no	yes	no	yes	yes	1	no	no	no	no	no	4.43	36.8	331	90	5	31	24	109	265	129	66.5815	T1
336	male	59	130	90	40	yes	no	no	no	yes	no	1	no	no	no	no	no	7.16	37.5	175	121	4.7	20	18	125	175	48	65.865	T1
338	female	69	125	80	45	no	yes	no	no	no	no	1	no	no	no	no	no	8.36	40.1	220	144	3.5	17	15	395	195	176	65.9834	T3
339	female	66	120	80	40	no	no	yes	no	yes	yes	1	no	no	no	no	no	5.03	36.6	248	90	3.5	37	27	163	211	357	88.9828	T2
340	female	69	115	75	40	yes	no	no	no	no	no	1	no	no	no	no	no	7.59	39	238	98	4.3	32	31	173	181	134	58.4293	T2
341	male	73	110	80	30	no	yes	no	no	no	no	1	no	no	no	no	no	4.63	36.5	208	214	2.5	36	26	226	145	112	69.7415	T3
342	male	59	130	90	40	no	no	no	no	no	no	0	no	no	no	no	no	6.46	41.2	166	100	4.1	35	25	147	177	95	91.7982	T1
343	male	72	120	70	50	no	yes	no	no	yes	no	1	no	no	no	no	no	4.39	47.6	139	120	3.7	34	32	154	135	110	63.2556	T1
344	female	53	115	77	38	no	no	no	no	no	no	0	no	no	no	no	no	6.99	40.4	190	94	4.3	20	13	194	177	65	69.6134	T2
345	male	64	115	70	45	yes	yes	no	no	no	no	1	no	no	yes	no	yes	8.05	42.3	241	101	3	23	17	238	197	122	90.2948	T3
346	male	65	135	90	45	no	no	no	no	no	no	1	no	no	no	no	no	5.3	47.3	178	119	1.8	20	17	180	209	97	90.011	T2
347	male	57	115	87	28	no	yes	no	no	no	no	1	no	no	no	no	no	8.35	46.2	213	122	5.8	30	58	156	170	64	81.8597	T2
348	female	83	180	100	80	yes	yes	yes	no	no	no	1	no	no	no	no	no	7.16	32.8	280	217	7.3	14	15	110	303	137	35.248	T1
349	female	64	140	80	60	yes	yes	no	no	no	no	1	no	no	no	no	no	13.09	37.5	208	146	2.5	16	4	189	197	59	89.5404	T2
350	male	70	140	90	50	yes	no	no	no	no	no	1	no	no	yes	no	yes	6.5	45.5	243	102	5.3	22	23	211	133	124	63.6184	T3
351	male	70	125	80	45	no	no	no	no	no	no	1	no	no	no	no	no	6.44	48.7	241	91	3.8	23	22	157	169	88	88.667	T2
352	male	77	150	90	60	yes	no	no	no	yes	no	0	no	no	no	no	no	16.94	45.6	213	108	4.4	39	31	119	157	86	68.9903	T1
353	female	75	180	60	120	yes	yes	yes	no	no	yes	1	no	no	yes	no	yes	5.82	38.1	260	156	4.9	31	36	116	190	113	33.3983	T1
354	male	84	180	110	70	yes	no	no	no	no	no	1	no	no	no	no	no	5.8	35	200	107	3.1	19	9	121	213	116	85.4453	T1
355	male	59	110	70	40	no	yes	no	no	no	no	0	no	no	no	no	no	5.8	43.3	149	128	1.4	17	18	134	167	61	81.2887	T1
357	male	73	120	75	45	yes	no	no	no	no	no	2	yes	no	no	no	no	5.24	41.6	168	88	4.5	20	17	129	153	100	69.7415	T1
358	male	59	120	70	50	yes	no	no	no	yes	no	0	no	yes	no	no	no	7.5	35.3	194	111	4.3	21	19	175	123	98	44.0648	T2
359	male	69	160	90	70	yes	yes	no	yes	yes	no	1	no	no	yes	no	yes	7.41	40.6	339	140	5.9	25	15	152	182	79	63.8045	T1
360	male	66	115	71	44	no	no	yes	no	no	yes	1	no	no	no	no	no	5.52	44.1	261	105	4.2	27	49	216	224	160	64.3829	T3
361	male	68	140	80	60	yes	no	no	no	no	no	1	no	no	no	no	no	5.46	46.1	222	103	5.5	25	27	152	176	150	78.9794	T1
362	female	69	120	80	40	no	no	yes	no	no	yes	0	no	no	no	no	no	8.07	44.4	342	119	3.4	36	44	240	219	246	75.5901	T3
363	male	61	139	88	51	no	no	no	no	yes	no	1	no	no	no	no	no	4.89	47	230	110	6.1	21	17	163	204	86	72.3309	T2
364	female	78	125	80	45	no	no	no	no	yes	no	1	no	no	yes	no	yes	11.29	44.8	310	95	4.5	34	40	182	210	192	73.732	T2
365	male	63	110	70	40	yes	no	no	yes	no	no	1	no	no	no	no	no	7.96	36.7	130	101	4.6	21	16	103	141	95	34.0726	T1
367	male	62	141	83	58	yes	no	no	no	no	no	0	no	no	no	no	no	5.58	48.8	180	106	6.1	33	41	141	202	111	72.0925	T1
368	female	79	120	70	50	yes	no	no	no	no	no	1	no	no	no	no	no	8.12	37.1	200	108	2.4	14	13	131	185	120	85.7937	T1
369	female	81	140	90	50	yes	yes	no	no	no	no	2	yes	no	no	no	no	7.71	38.2	317	131	6.2	40	42	214	197	123	56.558	T3
370	female	65	165	85	80	yes	no	yes	no	no	yes	1	no	no	no	no	no	9.8	43.2	308	91	4.2	21	31	184	226	118	52.982	T2
371	male	68	140	100	40	yes	no	yes	no	yes	yes	1	no	no	no	no	no	9.02	48.5	173	115	2.7	21	13	151	229	300	70.7533	T1
372	female	58	140	90	50	yes	no	no	no	no	no	0	no	yes	no	no	no	4.7	37	311	80	2.8	20	13	121	203	111	91.3477	T1
373	female	53	125	60	65	no	no	yes	no	no	yes	0	no	no	no	no	no	7.26	38.2	307	85	4.1	24	26	184	178	239	93.0349	T2
374	female	56	145	85	60	yes	yes	yes	no	no	yes	1	no	no	no	no	no	5.25	37.7	163	129	3.6	25	25	164	225	160	54.6094	T2
375	female	71	140	80	60	yes	no	yes	no	no	yes	0	no	no	no	no	no	5	36.3	182	99	4.4	18	13	218	271	241	87.6735	T3
377	female	45	125	80	45	no	no	yes	no	no	yes	0	no	no	no	no	no	6.55	35.2	168	116	4.3	17	16	176	234	330	96.1771	T2
379	male	73	110	75	35	no	no	no	no	yes	no	0	no	no	no	no	no	5.57	40.3	224	92	5.1	22	20	124	191	179	77.85	T1
380	female	67	140	90	50	yes	no	no	no	no	no	0	no	no	no	no	no	6.91	39.7	323	83	3.6	13	14	211	195	118	58.7792	T3
381	female	65	160	70	90	yes	no	yes	no	no	yes	0	no	yes	no	no	no	4.48	39.1	159	99	2.7	17	18	100	241	81	89.2591	T1
382	female	47	90	50	40	no	no	no	no	no	no	0	no	no	no	no	no	4.16	37.2	196	90	2.9	20	23	91	199	116	81.7175	T1
383	female	75	125	75	50	yes	no	no	no	no	no	1	no	no	no	no	no	5.41	38.7	229	100	3.3	28	35	138	177	209	86.7034	T1
384	male	58	125	85	40	yes	no	no	no	no	no	1	no	no	no	no	no	7.29	43.3	240	105	6.3	28	37	189	182	82	60.2624	T2
385	male	46	150	105	45	yes	no	no	no	yes	no	0	no	no	no	no	no	4.79	42.8	138	104	4.8	18	28	113	170	64	69.2784	T1
386	male	80	120	80	40	no	no	no	no	yes	no	1	no	no	no	no	no	6.2	35.9	157	102	4.6	20	15	115	208	122	56.454	T1
387	male	47	120	80	40	yes	no	yes	no	no	yes	0	no	no	no	no	no	7.81	46.9	269	115	6.9	19	24	134	226	279	68.9766	T1
388	female	66	135	80	55	no	no	yes	no	no	no	0	no	no	no	no	no	3.98	39	221	89	4.9	19	14	219	269	137	58.9589	T3
389	male	53	144	88	56	yes	no	no	no	no	no	0	no	no	no	no	no	7.88	47.5	226	91	6.1	23	27	167	211	124	74.4248	T2
390	female	62	120	70	50	yes	yes	yes	no	no	yes	2	yes	no	no	no	no	7.54	41	339	97	5.5	28	24	248	230	146	67.4319	T3
391	female	52	110	80	30	yes	no	no	no	no	no	1	no	no	no	no	no	3.99	38.5	223	90	3.1	17	13	129	206	134	80.0576	T1
392	female	60	125	85	40	yes	no	yes	no	no	yes	1	no	no	no	no	no	5.77	33.9	242	88	4.4	19	22	161	228	103	90.7212	T2
393	female	69	125	85	40	yes	yes	yes	no	no	yes	1	no	no	no	no	no	5.98	39.2	234	126	5.8	25	30	160	227	156	65.9834	T2
394	female	58	125	85	40	yes	no	no	no	no	no	2	yes	no	no	no	no	7.59	40	277	89	4.2	18	16	162	167	80	68.351	T2
396	female	65	120	80	40	no	no	no	no	no	no	1	no	no	no	no	no	4.4	29	199	107	2.1	13	5	166	137	37	89.2591	T2
398	male	56	125	80	45	no	no	no	no	yes	no	1	no	no	no	no	no	8.9	43.8	235	105	5	20	21	145	173	206	73.5976	T1
399	female	59	130	90	40	no	no	yes	no	no	yes	1	no	no	no	yes	yes	9.56	38.5	249	88	5.6	22	23	193	243	124	60.3162	T2
400	male	53	131	84	47	no	no	no	no	yes	no	1	no	no	no	no	no	4.72	41.5	225	93	5.8	17	9	134	181	135	83.0778	T1
401	female	65	135	70	65	yes	no	yes	no	no	yes	1	no	no	no	no	no	7.71	42.7	196	92	4.1	18	18	175	159	109	59.1419	T2
403	female	74	150	85	65	yes	no	no	no	no	no	2	yes	no	no	no	no	9.95	39.7	183	92	3.1	20	18	237	208	114	86.94	T3
404	female	67	195	105	90	yes	no	yes	no	no	no	2	yes	yes	no	no	no	6.76	38	217	100	2.5	22	17	236	139	69	88.7116	T3
405	male	54	145	91	54	yes	no	no	no	yes	no	1	no	yes	no	no	no	8.52	44.8	290	96	5.1	29	28	267	166	185	107.071	T3
406	male	81	150	80	70	yes	yes	no	yes	no	no	1	no	yes	no	no	no	5.47	36.9	132	208	3.3	32	32	225	164	73	86.0785	T3
407	male	72	125	75	50	no	no	no	no	yes	no	1	no	no	no	no	no	4.45	40.4	167	89	4.3	43	28	111	194	42	78.0683	T1
408	male	46	120	80	40	yes	no	no	no	yes	no	0	no	yes	no	no	no	3.94	39.3	273	97	1.2	17	21	193	169	101	110.613	T2
409	male	64	180	100	80	yes	yes	no	no	yes	no	1	no	yes	no	no	no	6.79	40.1	149	114	9.8	26	25	199	186	209	54.2284	T3
410	female	84	160	83	77	yes	no	no	no	no	no	1	no	yes	no	no	no	6.69	36.9	344	90	4	19	9	156	160	151	72.631	T2
411	male	67	130	80	50	no	no	no	no	yes	no	1	no	no	no	no	no	5.47	41.1	154	96	4.1	20	20	175	167	114	58.5233	T2
412	female	72	130	90	40	yes	no	yes	no	no	yes	2	yes	yes	no	no	no	7.27	41.3	212	109	2.9	19	15	206	203	255	51.8933	T3
413	female	56	160	80	80	yes	no	no	no	yes	no	0	no	no	no	no	no	5	36.4	163	81	4.7	18	12	159	196	71	54.6094	T2
416	male	66	150	70	80	yes	no	no	no	yes	no	2	yes	yes	no	no	no	6.04	40.6	359	86	5.6	26	38	63	196	85	64.3829	T1
417	male	62	185	90	95	yes	no	no	no	no	no	1	no	yes	no	no	no	9.42	43.6	214	107	8	30	45	236	173	118	59.452	T3
418	female	71	120	80	40	no	no	no	no	yes	no	2	yes	no	no	no	no	8	38.6	214	107	3.8	19	16	147	191	178	75.1529	T1
419	female	80	140	90	50	yes	no	yes	no	no	yes	2	yes	yes	no	no	no	5.51	42.2	299	93	2.7	36	29	225	180	208	64.0315	T3
420	male	58	150	100	50	yes	yes	no	no	no	no	1	no	yes	no	no	no	5.8	43.2	223	134	4.4	19	20	226	185	127	81.5712	T3
422	female	75	115	60	55	yes	yes	yes	no	no	yes	2	yes	yes	no	no	no	7.7	33.5	316	83	6.1	18	15	131	154	274	42.4413	T1
423	female	67	130	80	50	no	no	no	no	yes	no	1	no	no	no	no	no	6.4	38.8	227	96	6	23	25	280	195	118	76.0428	T3
424	male	80	140	75	65	yes	no	no	no	no	no	1	no	yes	no	no	no	5.5	39.2	177	84	6.2	21	11	124	178	79	76.4162	T1
425	male	72	140	80	60	yes	no	yes	no	yes	yes	1	no	yes	yes	no	yes	6.49	47.5	198	92	3.7	16	12	160	222	155	48.8951	T2
426	male	66	160	90	70	yes	no	yes	no	no	yes	2	yes	no	no	no	no	8.7	40.3	234	95	5.9	18	13	195	248	194	89.7325	T3
427	female	56	130	90	40	no	yes	yes	no	no	no	1	no	no	no	no	no	5.5	33	249	106	6.3	20	19	184	214	73	68.8397	T2
428	female	79	110	70	40	yes	yes	yes	no	no	yes	2	yes	no	no	no	no	10.32	34.6	268	176	9.7	20	15	191	203	599	46.0599	T2
430	female	46	105	63	42	no	no	no	no	no	no	1	no	no	no	no	no	5.51	38.7	250	96	3.8	21	15	124	198	74	82.0751	T1
431	female	60	130	80	50	yes	yes	no	no	no	no	2	yes	yes	no	no	no	7.02	36.6	308	142		18	15	280	190	128	90.7212	T3
432	female	57	110	50	60	no	no	yes	no	no	no	2	yes	no	no	no	no	3.92	41.2	236	87	2.9	29	28	188	240	179	78.5793	T2
434	female	68	160	120	40	yes	no	yes	no	no	yes	2	yes	no	no	no	no	7.4	35.7	284	123	4.1	21	17	143	235	41	88.4452	T1
436	female	65	160	85	75	yes	no	no	no	no	no	1	no	no	no	no	no	5.58	38.1	265	97	4.7	22	17	230	206	131	106.637	T3
437	female	70	170	75	95	yes	yes	yes	no	no	yes	2	yes	no	no	no	no	9.78	43.4	188	178	2.8	14	23	192	194	276	87.9263	T2
438	female	67	160	90	70	yes	yes	no	no	no	no	2	yes	no	no	no	no	7.52	44.8	224	184	4.3	39	56	204	185	434	76.0428	T3
439	female	77	140	90	50	yes	no	no	no	no	no	3	yes	no	no	no	no	5.4	35.7	193	122	4.2	14	9	95	184	104	86.2415	T1
440	female	67	140	65	75	yes	no	no	no	no	no	3	yes	no	no	no	no	5.24	42.2	220	116	5.9	21	18	172	196	111	88.7116	T2
441	female	66	160	115	45	yes	no	no	no	no	no	3	yes	no	no	no	no	5.08	38.2	160	100	3.6	25	30	103	208	150	88.9828	T1
442	female	57	160	100	60	yes	no	no	no	no	no	2	yes	no	no	no	no	4.72	38.9	167	112	4.8	29	33	204	154	79	60.7399	T3
443	female	70	140	105	35	yes	no	yes	no	no	no	3	yes	no	no	no	no	4.78	44.1	238	113	2.1	17	18	197	293	85	87.9263	T3
444	female	69	140	80	60	yes	no	yes	no	no	no	1	yes	no	no	no	no	7.4	41.7	205	104	1.9	17	12	218	315	111	65.9834	T3
445	female	66	120	80	40	yes	yes	yes	no	no	no	2	yes	no	no	no	no	6.9	39.5	378	127	3.8	22	27	144	340	190	76.2752	T1
446	female	76	140	90	50	yes	no	no	no	no	no	2	yes	no	no	no	no	4.59	37.8	117	89	3.9	15	10	98	186	91	64.7017	T1
447	female	62	145	85	60	yes	no	no	no	no	no	2	yes	no	no	no	no	6.11	40.3	367	93	3.6	15	19	175	203	169	77.2495	T2
449	male	64	115	60	55	no	yes	yes	yes	yes	yes	2	yes	yes	yes	no	yes	4	42	219	114	2.8	21	21	126	194	76	71.6294	T1
450	female	67	120	80	40	no	no	no	no	no	no	1	no	no	no	no	no	6.38	38.9	218	101	4	18	12	159	191	146	88.7116	T2
451	female	71	125	80	45	yes	no	no	no	no	no	2	yes	no	no	no	no	5.74	39.6	244	100	5.3	27	29	106	213	145	65.6018	T1
452	male	61	150	90	60	yes	no	no	no	yes	no	2	yes	no	no	no	no	7.06	43	336	109	5.6	26	39	425	145	207	65.4208	T3
453	female	81	110	80	30	no	no	no	no	no	no	3	yes	no	no	no	no	6.37	33.8	164	111	2.3	14	8	199	163	192	101.978	T3
454	female	76	110	63	47	no	no	no	no	no	no	2	yes	no	no	no	no	7.1	36.2	240	91	2.5	25	20	176	161	174	57.2943	T2
455	female	70	125	80	45	yes	yes	no	no	no	no	2	yes	no	no	no	no	5.19	34.8	263	87	3.2	21	16	151	187	77	52.1909	T1
456	female	73	125	65	60	no	no	no	no	no	no	2	yes	no	no	no	no	9.31	41.4	326	127	5.4	22	16	159	205	150	87.1805	T2
457	male	76	130	70	60	no	yes	no	no	yes	no	3	yes	no	no	no	no	6.35	42.7	249	131	4.7	27	28	216	175	144	77.2161	T3
458	female	76	130	70	60	no	no	no	no	no	no	2	yes	no	no	no	no	6.61	38.8	187	88	3.1	22	18	165	194	109	64.7017	T2
459	female	69	115	55	60	no	no	no	no	no	no	2	yes	no	no	no	no	5.23	37	228	84	2.8	19	21	202	218	125	88.1835	T3
462	female	66	150	70	80	yes	no	no	no	no	no	2	yes	no	no	no	no	7.77	37.6	306	97	4.5	17	15	190	218	134	58.9589	T2
464	female	60	130	80	50	no	no	no	no	no	no	2	yes	no	no	no	no	6.75	40.3	274	104	3.5	22	14	250	191	83	67.8823	T3
466	female	62	110	70	40	no	no	yes	no	no	no	1	no	no	no	no	no	3.92	38.3	204	96	5.3	22	17	119	225	65	59.712	T1
467	female	66	130	90	40	yes	no	yes	no	no	no	2	yes	no	yes	no	yes	7.95	40.6	284	110	3.1	23	17	198	276	156	43.5571	T3
469	female	81	170	100	70	yes	no	no	no	no	no	2	yes	no	yes	yes	yes	6.5	28.4	132	100	6.4	33	17	112	154	87	38.3586	T1
470	female	60	135	80	55	no	no	no	no	no	no	2	yes	no	no	no	no	4.77	30.2	261	91	3.2	19	6	182	187	157	90.7212	T2
471	female	73	120	75	45	no	yes	no	no	no	no	2	yes	no	yes	no	yes	7.61	38.9	221	138	1.8	18	12	120	217	111	74.7303	T1
472	female	65	130	75	55	no	no	no	no	no	no	2	yes	no	yes	no	yes	7.73	42.6	826	94	4.1	23	28	164	161	96	76.512	T2
473	male	72	160	90	70	yes	no	no	no	no	no	3	yes	no	no	no	no	6.56	42.1	173	91	9.5	19	12	160	202	225	63.2556	T2
475	male	70	135	85	50	no	no	no	no	yes	no	2	yes	no	no	no	no	5.01	34.4	198	90	5.1	30	64	279	136	103	88.667	T3
477	female	69	140	90	50	yes	no	yes	no	no	yes	2	yes	no	no	no	no	6.66	36.2	312	124	4	22	35	187	175	162	88.1835	T2
478	female	73	110	70	40	no	no	no	no	no	no	2	yes	no	yes	no	yes	6.52	43.4	302	99	4.6	21	17	101	172	57	57.7647	T1
479	female	67	150	90	60	yes	no	no	no	no	no	2	yes	no	no	no	no	8.6	37.9	237	88	4.8	20	25	176	194	145	76.0428	T2
480	female	76	160	80	80	yes	no	yes	no	no	no	2	yes	no	no	no	no	6.15	40.9	240	84	2.6	15	14	175	277	291	64.7017	T2
481	female	73	150	89	61	yes	no	yes	no	no	yes	2	yes	no	no	no	no	7.98	41.4	249	120	5.5	16	13	162	195	245	65.2329	T2
483	female	70	130	85	45	no	no	no	no	no	no	1	no	no	no	no	no	4.8	37.6	204	88	3.8	23	18	167	183	119	58.2589	T2
484	male	50	105	65	40	no	no	no	no	no	no	2	yes	no	no	no	no	5.2	39.2	306	97	5.6	17	11	135	175	102	84.0663	T1
485	female	85	165	100	65	yes	no	no	no	no	no	3	yes	no	no	no	no	8.47	43.8	173	103	3.2	20	14	247	209	140	72.4568	T3
486	female	75	145	80	65	yes	no	no	no	no	no	2	yes	no	no	no	no	5.27	41.8	177	106	4.7	28	21	172	184	87	57.4486	T2
487	male	55	105	75	30	no	no	no	no	yes	no	1	no	no	no	no	no	5.07	42.5	268	114	5.6	24	24	179	173	77	93.1158	T2
488	female	76	140	100	40	yes	no	no	no	no	no	2	yes	yes	no	no	no	6.43	35.6	326	96	2.9	20	24	199	149	48	64.7017	T3
489	female	65	145	95	50	yes	no	yes	no	no	no	2	yes	yes	no	no	no	5	40.7	242	85	3.9	23	11	223	232	175	76.512	T3
490	male	64	125	85	40	no	no	yes	no	yes	yes	2	yes	no	no	no	no	6.37	45.2	216	103	4	31	52	279	235	250	71.6294	T3
491	female	62	125	90	35	no	no	no	no	no	no	3	yes	no	no	no	no	5.16	43.7	210	101	3.9	37	30	214	188	62	77.2495	T3
492	female	61	105	65	40	no	no	yes	no	no	yes	2	yes	no	no	no	no	4.9	39.5	177	93	1.9	17	13	246	227	305	77.5049	T3
493	female	62	170	105	65	yes	no	no	no	no	no	2	yes	no	no	no	no	4.91	42.7	219	125	3.6	22	24	180	208	156	59.712	T2
494	female	70	125	60	65	no	no	no	no	no	no	2	yes	no	no	no	no	5.24	39	254	95	4.5	29	17	139	198	144	65.7909	T1
495	female	83	135	80	55	no	no	yes	no	no	yes	2	yes	no	no	no	no	4.58	38.7	219	122	2.5	18	8	320	251	58	72.8078	T3
496	female	72	150	105	45	yes	no	yes	no	no	yes	2	yes	no	no	no	no	6.44	39.3	206	97	3.9	24	21	182	246	163	74.9398	T2
498	female	70	150	80	70	yes	no	yes	no	no	yes	1	no	no	no	no	no	6.4	41.8	248	108	4.7	16	17	224	233	96	75.3696	T3
499	female	74	110	75	35	no	yes	yes	no	no	yes	2	yes	no	no	no	no	6.1	34.9	235	148	4.2	17	15	250	239	161	65.0529	T3
501	female	81	145	80	65	yes	yes	yes	no	no	yes	2	yes	yes	no	no	no	6.9	36.9	225	217	3.1	22	37	169	221	155	85.3594	T2
502	male	60	135	80	55	no	no	no	no	no	no	2	yes	no	yes	no	yes	8.17	43.1	188	88	6.5	81	45	231	188	298	54.9435	T3
503	female	70	170	73	97	yes	yes	no	no	no	no	2	yes	no	no	no	no	7.02	41.4	293	130	4.8	19	19	217	195	160	87.9263	T3
504	female	73	145	65	80	yes	no	no	no	no	no	2	yes	no	no	no	no	5.65	42.6	331	89	3.2	20	14	150	168	60	65.2329	T1
505	male	74	135	80	55	no	no	yes	no	yes	yes	2	yes	no	no	no	no	5.2	39.9	173	111	3.4	24	15	150	228	429	77.6352	T1
506	female	68	155	90	65	yes	yes	yes	no	no	no	3	yes	no	no	no	no	10.22	39.4	342	172	5.9	13	14	202	271	173	47.4835	T3
507	female	65	160	90	70	yes	no	no	no	no	no	1	no	yes	no	no	no	5.83	39.5	241	111	3.6	24	21	172	162	130	76.512	T2
508	female	63	140	90	50	yes	no	no	no	no	no	2	yes	no	no	no	no	7.7	38.9	279	93	3.5	20	15	278	179	204	107.316	T3
509	female	73	155	95	60	yes	no	no	no	no	no	2	yes	no	no	no	no	6.89	40.2	311	104	3.8	11	10	239	191	133	65.2329	T3
510	female	72	100	70	30	yes	no	yes	no	no	yes	1	no	no	no	no	no	4.8	36.3	159	92	5.5	26	18	131	239	171	74.9398	T1
512	female	67	125	60	65	yes	no	yes	no	no	no	3	yes	no	no	no	no	6.17	39.6	320	87	4.5	18	17	199	251	125	76.0428	T3
513	female	70	120	80	40	no	yes	no	no	no	no	2	yes	no	no	no	no	5.69	44.2	249	146	3.9	14	21	281	209	237	58.2589	T3
514	female	63	125	80	45	yes	no	yes	no	no	no	2	yes	no	no	no	no	6.41	43.3	186	101	4.8	17	13	220	222	134	67.2132	T3
515	female	64	140	90	50	yes	yes	yes	no	no	yes	1	no	no	no	no	no	6.84	40.2	271	130	4.5	23	18	190	158	314	59.3284	T2
517	female	70	150	75	75	yes	no	no	no	no	no	1	no	no	no	no	no	5.8	34.6	271	98	4.1	20	24	154	182	192	75.3696	T1
518	female	64	140	90	50	yes	no	yes	no	no	yes	1	no	no	no	no	no	7.02	42.2	398	90	5.5	16	13	245	223	280	66.9987	T3
519	female	81	160	60	100	yes	yes	no	no	no	no	1	no	yes	no	no	no	5.65	40.3	177	138	3.1	23	16	406	173	181	63.8702	T3
520	male	60	118	76	42	no	no	yes	no	yes	yes	2	yes	no	no	no	no	6.89	46.3	254	102	4	25	39	140	191	291	72.574	T1
521	female	66	140	90	50	yes	no	no	no	no	no	2	yes	no	no	no	no	6.17	36.5	265	95	3	43	56	148	168	126	76.2752	T1
522	female	71	125	80	45	no	no	yes	no	no	no	2	yes	no	no	no	no	5.9	37	337	96	2.5	20	32	167	260	250	87.6735	T2
523	female	56	110	85	25	no	no	no	no	no	no	2	yes	no	no	no	no	4.17	32.5	201	102	3.6	22	13	216	164	69	60.9586	T3
524	male	70	150	90	60	yes	no	no	no	yes	no	2	yes	no	no	no	no	5.14	40.5	296	98	5.6	28	16	208	161	114	78.516	T3
525	male	50	140	95	45	yes	no	yes	no	yes	no	1	no	no	no	no	no	6.97	48.3	288	112	4.6	32	27	126	285	379	75.3104	T1
528	female	65	135	75	60	no	no	no	no	no	no	1	no	no	no	no	no	4.45	40.3	257	114	4	19	22	158	93	60	89.2591	T2
529	male	64	105	65	40	no	no	no	no	yes	no	2	yes	no	no	no	no	8.24	40.4	294	67	6.6	23	21	222	191	91	71.6294	T3
530	female	77	200	90	110	yes	no	no	no	no	no	2	yes	no	no	no	no	5.51	36.4	271	94	4.7	20	12	323	179	72	64.5303	T3
531	male	71	130	90	40	yes	no	no	no	yes	no	2	yes	no	no	no	no	7.67	46.2	241	103	6	29	51	235	172	97	88.4121	T3
532	female	68	160	90	70	yes	no	no	no	yes	no	2	yes	no	no	no	no	8.9	40.7	360	104	3.1	20	11	153	191	105	75.8144	T1
533	male	70	150	105	45	yes	no	no	no	yes	no	2	yes	no	no	no	no	9.2	38.1	376	99		18	24	179	126	223	78.516	T2
534	female	64	140	80	60	yes	no	no	no	no	no	2	yes	no	no	no	no	7.49	40.5	245	69	5.1	19	13	185	197	129	59.3284	T2
535	male	73	135	65	70	yes	no	no	no	yes	no	2	yes	yes	no	no	no	5.06	38.4	247	106	5.8	22	14	188	207	203	69.7415	T2
536	female	65	115	75	40	no	no	no	no	no	no	2	yes	no	no	no	no	7.31	40.5	236	93	2.8	36	24	126	205	72	89.2591	T1
537	female	67	130	80	50	no	no	no	no	no	no	2	yes	no	no	no	no	7.37	36.3	241	101	5.3	21	13	141	194	84	52.657	T1
538	female	69	125	80	45	no	yes	yes	no	no	yes	2	yes	no	no	no	no	5.76	40.3	295	140	3.1	48	50	145	251	307	75.5901	T1
539	female	55	115	70	45	no	no	no	no	no	no	1	no	no	no	no	no	9.5	41.1	195	70	4.8	20	10	127	188	80	69.0919	T1
540	female	57	135	75	60	no	no	no	no	no	no	2	yes	no	no	no	no	5.5	37.6	215	91	4.8	23	20	125	181	53	78.5793	T1
541	female	76	160	90	70	yes	no	no	no	no	no	2	yes	no	yes	no	yes	8.75	44.3	195	89	2	21	14	191	153	74	64.7017	T2
542	female	66	145	80	65	yes	no	yes	yes	no	yes	2	yes	no	no	no	no	5.97	40.5	282	105	3.7	20	16	196	226	79	58.9589	T3
543	female	76	130	90	40	yes	yes	no	no	no	no	3	yes	yes	no	no	no	5.72	40.8	280	128	2.5	22	12	196	158	65	74.1218	T3
544	female	64	150	90	60	yes	yes	yes	no	no	no	2	yes	yes	yes	yes	yes	8.74	37.3	284	174	5.7	13	9	133	303	568	53.149	T1
545	female	73	120	65	55	yes	no	yes	no	no	no	2	yes	yes	no	no	no	4.7	44.7	193	92	5.9	20	15	223	274	65	74.7303	T3
546	female	69	145	83	62	yes	no	yes	no	yes	no	2	yes	yes	no	no	no	7.08	41.6	237	103	6.2	20	24	256	241	76	65.9834	T3
547	female	73	130	100	30	yes	yes	yes	no	no	yes	2	yes	yes	yes	yes	yes	10.79	37.9	273	137	3.9	14	11	144	218	117	51.7482	T1
548	male	70	140	80	60	yes	yes	no	no	no	no	3	yes	yes	no	yes	yes	6.94	45.3	175	130	5.8	28	30	112	206	181	88.667	T1
549	female	73	150	95	55	yes	no	no	no	yes	no	2	yes	no	no	no	no	6.38	40.6	182	106	3.2	29	26	228	146	142	74.7303	T3
550	male	80	140	80	60	yes	no	no	no	no	no	2	yes	yes	no	no	no	6.39	42.7	273	102	5	20	12	170	137	73	68.4571	T2
551	female	71	130	70	60	no	no	yes	no	no	yes	2	yes	no	no	no	no	3.92	38.5	274	109	5.5	21	17	133	246	416	75.1529	T1
552	male	68	155	90	65	yes	yes	yes	no	no	yes	0	no	yes	no	no	no	6.27	44.7	216	99	4.9	21	22	192	232	78	78.9794	T2
553	female	77	125	60	65	no	no	no	no	yes	no	2	yes	no	no	no	no	6.61	38.3	267	88	3.9	25	13	161	208	99	57.1425	T2
554	male	63	120	70	50	no	no	no	no	yes	no	1	no	no	no	no	no	5.23	42.9	294	110	5.4	21	16	164	180	124	64.9938	T2
555	female	80	165	85	80	yes	yes	no	no	no	no	3	yes	no	no	no	no	7.34	41	243	141	5.6	24	16	300	162	214	50.7952	T3
556	male	78	140	80	60	yes	no	no	no	no	no	2	yes	no	no	no	no	8.11	35.9	112	71	5.2	62	45	132	123	115	56.7449	T1
557	female	66	120	80	40	no	no	yes	no	yes	no	1	no	no	no	no	no	5.2	34.2	280	98	6.3	28	26	100	271	368	58.9589	T1
558	female	67	130	80	50	yes	yes	no	no	no	no	2	yes	yes	yes	no	yes	6.47	39.9	212	110	4.7	41	41	129	171	283	76.0428	T1
559	female	76	100	60	40	yes	no	no	no	no	no	2	yes	no	no	no	no	5.3	34.5	252	107	1.9	37	15	171	195	114	74.1218	T2
560	female	70	125	85	40	yes	yes	yes	no	no	no	1	no	yes	no	no	no	7.85	38	252	136	8.2	28	25	204	272	138	47.2049	T3
561	female	67	120	80	40	no	no	no	no	no	no	2	yes	no	no	no	no	3.91	36.6	236	101	4.6	14	7	192	151	68	76.0428	T2
563	male	50	140	93	47	yes	no	no	no	no	no	2	yes	no	no	no	no	7.5	47.9	211	93	5.2	25	29	116	170	173	94.935	T1
565	male	72	125	80	45	no	no	no	no	no	no	2	yes	yes	no	no	no	4.95	38.7	233	96	5.4	28	21	195	182	144	69.937	T3
566	female	73	130	75	55	no	no	yes	no	yes	yes	2	yes	no	no	no	no	8.11	39	262	120	5.9	13	15	132	221	136	57.7647	T1
568	male	81	135	75	60	yes	no	no	no	no	no	2	yes	no	no	no	no	5.8	44.3	181	104	10.1	21	19	164	174	130	47.7399	T2
569	female	51	130	70	60	yes	no	yes	no	yes	yes	2	yes	no	no	no	no	4.41	39.2	223	91	4.7	24	18	169	242	88	80.3738	T2
571	female	59	110	80	30	no	no	no	no	no	no	2	yes	yes	no	no	no	3.63	37.7	186	85	4.9	19	15	207	200	82	78.0312	T3
572	female	69	170	100	70	yes	no	yes	no	no	no	3	yes	yes	no	no	no	11.67	39.1	321	106	5.9	28	21	156	326	217	58.4293	T2
573	male	67	130	90	40	yes	yes	yes	no	yes	yes	2	yes	yes	no	no	no	9.31	42.2	242	130	6.5	11	15	166	237	205	49.6147	T2
574	female	83	140	90	50	yes	no	no	no	no	no	2	yes	no	no	no	no	7.05	31.3	228	90	4.5	22	12	174	191	69	50.417	T2
575	female	65	120	75	45	no	yes	no	no	no	no	2	yes	no	no	no	no	7.34	36.1	213	79	5.6	27	21	260	113	186	26.5771	T3
576	female	79	110	60	50	yes	yes	no	no	no	no	2	yes	no	yes	no	yes	7.57	36.4	318	85	5.3	37	20	136	120	112	38.5538	T1
578	female	78	130	80	50	yes	yes	no	no	no	no	2	yes	no	no	no	no	6.69	31.7	288	104	5	20	15	130	180	113	56.993	T1
580	male	62	130	80	50	no	no	no	no	no	no	1	no	no	no	no	no	6.13	40.7	210	91	5.6	15	10	153	169	103	80.4743	T1
581	male	79	130	70	60	yes	no	no	no	yes	no	3	yes	yes	no	no	no	10.98	42.5	276	104	3.1	21	24	586	205	99	56.5984	T3
582	female	69	130	95	35	no	yes	yes	no	yes	yes	2	yes	yes	no	no	no	7.37	42.2	261	127	3.3	17	16	205	208	153	88.1835	T3
583	male	83	155	90	65	yes	yes	no	no	no	no	2	yes	no	no	no	no	9.29	46.2	321	113	5.4	20	26	224	167	131	56.0337	T3
584	male	68	150	70	80	yes	no	no	no	no	no	3	yes	no	no	no	no	7.36	34.4	217	109	6.6	47	25	182	192	147	42.813	T2
585	male	56	140	90	50	yes	no	yes	no	yes	yes	1	no	no	no	no	no	7.6	41.5	287	107	4.7	17	30	175	215	220	106.283	T2
586	male	68	130	80	50	no	no	no	no	no	no	2	yes	yes	no	no	no	4.3	39.2	161	92	4.6	18	29	145	159	47	102.176	T1
587	female	65	160	100	60	yes	yes	yes	no	no	yes	2	yes	no	no	no	no	10	32.2	330	254	3.4	25	45	267	217	277	47.9204	T3
589	female	59	130	70	60	no	no	no	no	no	no	3	yes	yes	no	no	no	7.23	39.1	229	92	3.5	14	14	155	212	128	91.0313	T1
591	female	82	150	75	75	yes	no	yes	no	no	yes	2	yes	no	no	no	no	5.33	40.1	246	88	4.1	20	16	246	232	109	63.7113	T3
592	female	66	140	75	65	yes	no	no	no	no	no	2	yes	yes	no	no	no	8.22	39.6	278	119	4.2	16	16	228	181	67	66.5815	T3
593	female	71	115	80	35	no	no	yes	no	no	yes	3	yes	no	no	no	no	4.31	42.6	262	105	1.6	18	12	132	256	139	47.0691	T1
594	male	60	110	70	40	yes	no	no	no	yes	no	2	yes	yes	no	no	no	10.6	49.7	272	89	7.2	38	42	369	156	209	65.6407	T3
595	female	85	150	75	75	yes	no	no	no	yes	no	2	yes	no	no	no	no	7.06	35.9	189	99	5	21	11	177	198	48	56.0073	T2
596	female	74	130	90	40	yes	no	yes	no	no	yes	3	yes	no	no	no	no	7.6	40	230	108	3.7	18	14	177	252	166	42.5571	T2
598	male	50	140	90	50	yes	no	no	no	no	no	3	yes	yes	no	no	no	5.6	43.3	247	86	6.3	25	35	124	212	70	84.0663	T1
600	female	72	180	110	70	yes	no	no	no	no	no	2	yes	yes	no	no	no	5.3	37.8	315	110	5.7	22	12	117	217	142	65.4158	T1
603	female	73	200	110	90	yes	no	no	no	yes	no	3	yes	yes	no	no	no	7.2	35.8	189	92	2.7	22	20	344	164	101	74.7303	T3
605	male	64	160	100	60	yes	no	no	no	no	no	0	no	no	no	yes	yes	5.9	44.9	199	93	4.5	28	34	126	164	128	90.2948	T1
606	female	61	130	85	45	no	yes	yes	no	no	yes	0	no	no	no	yes	yes	6.7	36.9	331	204	3.5	18	15	403	229	275	77.5049	T3
607	female	76	150	67	83	yes	no	yes	no	no	yes	0	no	no	yes	no	yes	7.04	39.2	202	94	5.7	30	25	114	163	496	64.7017	T1
608	male	68	150	80	70	yes	no	no	no	yes	no	0	no	no	no	yes	yes	8.76	41.7	279	87	4.9	17	18	170	180	96	78.9794	T2
610	female	69	125	70	55	no	yes	no	no	no	no	0	no	no	no	yes	yes	11.77	43.2	283	144	5.1	19	22	190	192	196	47.343	T2
611	male	54	150	100	50	yes	no	no	no	yes	no	0	no	no	no	yes	yes	8.98	40.9	241	114	4.8	19	18	229	157	39	82.7631	T3
612	female	57	110	70	40	no	yes	yes	no	no	yes	0	no	no	no	yes	yes	5.55	37	228	89	2.6	54	67	226	210	192	68.5928	T3
613	female	66	120	70	50	no	no	no	no	no	no	0	no	no	no	yes	yes	5.46	41.9	290	119	2.6	22	30	283	171	121	66.5815	T3
614	male	62	130	80	50	yes	yes	no	no	no	no	0	no	no	yes	no	yes	5.54	35.9	290	103	4	14	7	212	181	90	80.4743	T3
615	male	69	135	85	50	no	no	yes	no	yes	yes	0	no	no	yes	no	yes	5.18	42.7	204	77	4.8	22	19	174	234	171	78.7457	T2
617	female	66	130	80	50	yes	yes	no	no	no	no	2	yes	no	no	yes	yes	6.97	28.4	137	253	5.2	15	17	258	194	338	76.2752	T3
619	female	72	150	90	60	yes	yes	no	no	no	no	1	no	yes	yes	no	yes	8.33	36.2	230	182	1.3	35	20	182	180	86	65.4158	T2
621	female	79	120	80	40	no	no	no	no	no	no	2	yes	no	no	yes	yes	4.57	31.4	210	95	3.4	36	30	322	199	76	64.1952	T3
622	male	80	105	65	40	no	no	no	no	yes	no	1	no	no	yes	no	yes	8.01	39.1	317	87	4.3	21	13	216	200	60	68.4571	T3
623	male	66	130	80	50	yes	no	no	no	no	no	1	no	no	no	yes	yes	5.27	44.2	202	99	5.4	22	18	173	163	82	102.797	T2
624	female	74	140	90	50	yes	no	no	no	no	no	1	no	no	no	yes	yes	7.08	38.2	251	95	5.9	14	18	129	156	140	65.0529	T1
625	female	79	130	90	40	no	yes	no	no	no	no	1	no	no	yes	yes	yes	4.89	34	188	130	3.8	27	8	127	178	64	41.996	T1
626	female	68	130	80	50	yes	no	yes	no	no	yes	1	no	no	yes	yes	yes	6.49	36.9	443	95	5.8	23	28	197	237	157	88.4452	T3
627	male	67	120	80	40	no	no	yes	no	no	yes	1	no	no	no	yes	yes	6.49	44.3	251	101	8.9	37	58	165	289	255	64.1866	T2
628	female	82	140	75	65	yes	no	yes	no	no	no	1	no	no	yes	yes	yes	4.33	34.1	275	99	4.3	26	12	173	270	146	38.2632	T2
630	female	76	140	80	60	yes	no	yes	no	no	yes	2	yes	no	no	yes	yes	15.06	42.6	335	96	7	17	18	178	193	386	64.7017	T2
631	female	60	120	80	40	yes	no	yes	no	no	yes	1	no	no	no	yes	yes	11.66	32.3	199	90	8.1	29	42	191	245	216	18.3203	T2
632	female	60	160	100	60	yes	yes	no	no	no	no	1	no	no	yes	no	yes	5.84	31.2	247	116	7.8	14	14	173	141	122	18.3203	T2
633	male	71	120	80	40	yes	no	no	no	no	no	0	no	no	yes	yes	yes	5.28	42.5	225	99	5	21	18	166	139	107	70.1359	T2
634	male	76	120	65	55	yes	no	no	yes	yes	no	0	no	yes	no	no	no	5.99	42.2	182	116	5.7	23	24	164	185	114	57.0449	T2
636	female	55	150	100	50	yes	no	yes	no	no	yes	0	no	no	no	yes	yes	4.66	41.9	189	103	5.8	24	17	175	239	65	69.0919	T2
637	female	68	120	80	40	yes	no	yes	no	no	yes	0	no	yes	no	yes	yes	6.6	33.4	220	99	3.8	23	23	217	249	186	58.6027	T3
638	female	73	155	85	70	yes	no	no	no	no	no	1	no	yes	yes	yes	yes	5.16	37.9	197	82	5.9	13	13	131	192	154	39.1769	T1
639	male	66	135	75	60	yes	no	no	no	no	no	0	no	yes	yes	no	yes	5.95	42.2	249	114	6.5	18	18	181	205	199	79.4594	T2
640	male	69	135	75	60	yes	no	no	no	yes	no	0	no	yes	no	yes	yes	5.16	43.7	309	89	6.3	15	7	133	203	73	70.5439	T1
641	male	56	140	90	50	yes	no	yes	no	yes	yes	0	no	yes	yes	no	yes	7	44.1	352	97	5.5	19	22	276	251	88	106.283	T3
642	female	74	130	70	60	no	no	yes	no	no	no	1	no	no	yes	yes	yes	13.4	40.6	219	78	3.6	35	29	226	220	151	74.5241	T3
643	male	59	150	80	70	yes	yes	yes	no	yes	yes	1	no	no	no	yes	yes	5.04	40.2	226	216	3.5	54	158	261	145	243	65.865	T3
644	male	45	170	100	70	yes	yes	yes	no	yes	yes	1	no	no	yes	no	yes	9.76	42.9	297	76	7.9	30	45	188	228	363	58.2477	T2
646	female	67	180	90	90	yes	yes	yes	no	no	yes	1	no	no	no	yes	yes	9.3	39.9	306	243	4.2	26	27	165	235	470	105.983	T2
647	male	54	145	100	45	yes	no	no	no	no	no	0	no	no	no	yes	yes	7.5	39.4	274	88	5.8	17	12	144	149	180	74.1429	T1
648	male	57	250	120	130	yes	yes	yes	no	yes	yes	2	yes	yes	no	yes	yes	8.17	43.9	254	146	5.4	112	67	194	222	84	81.8597	T2
649	female	63	155	80	75	yes	yes	yes	no	no	yes	1	no	no	yes	no	yes	6.57	38	212	418	2.2	20	20	279	164	168	89.8271	T3
650	male	63	190	115	75	yes	no	yes	no	no	no	1	no	yes	yes	no	yes	6.21	40.8	200	83	3.9	16	8	224	255	139	90.5839	T3
651	female	80	120	80	40	yes	no	no	no	no	no	2	yes	no	no	yes	yes	8.67	21.1	294	122	5.1	31	19	178	113	92	30.7363	T2
652	female	79	155	70	85	yes	no	no	no	no	no	2	yes	no	no	yes	yes	5.51	36.8	228	91	3.5	33	9	214	173	140	64.1952	T3
653	female	65	120	80	40	no	yes	no	no	no	no	2	yes	yes	no	yes	yes	6.4	33.8	272	128	4.6	19	15	348	170	139	76.512	T3
654	female	72	125	60	65	yes	yes	no	no	no	no	2	yes	yes	no	yes	yes	6.2	42.9	214	120	6.6	30	50	191	152	58	57.9266	T2
655	male	65	120	80	40	yes	yes	no	no	yes	no	2	yes	no	no	yes	yes	13.6	44.4	191	274	3.5	21	14	181	128	76	103.116	T2
656	male	71	120	60	60	no	yes	yes	no	no	yes	1	no	no	yes	yes	yes	5.18	44.4	227	142	4.4	27	17	114	246	76	63.4355	T1
658	female	81	190	85	105	yes	yes	yes	no	no	yes	3	yes	yes	no	yes	yes	5.82	40.2	140	141	5.8	57	73	214	236	197	63.8702	T3
660	female	60	160	100	60	yes	no	yes	no	no	no	2	yes	yes	no	yes	yes	4.73	38.9	271	95	5.8	18	17	235	281	83	60.1107	T3
662	male	74	150	80	70	yes	no	yes	no	no	yes	2	yes	yes	no	yes	yes	4.43	47.3	195	110	5.4	32	34	180	228	143	77.6352	T2
663	female	68	120	65	55	no	yes	no	no	no	no	2	yes	no	no	yes	yes	8.18	35.8	288	133	5	17	19	120	179	98	75.8144	T1
664	male	66	130	90	40	yes	yes	yes	no	no	yes	1	no	no	no	yes	yes	6.7	44.1	236	167	4.3	27	32	166	261	286	79.4594	T2
665	female	59	149	88	61	yes	no	yes	no	no	yes	2	yes	no	no	yes	yes	3.99	41.4	236	81	3.5	16	18	219	212	350	78.0312	T3
666	female	83	120	70	50	yes	no	yes	no	no	yes	3	yes	no	yes	no	yes	5.45	36.9	211	105	4.8	19	18	135	254	124	41.577	T1
667	male	53	180	100	80	yes	no	no	no	yes	no	1	no	no	yes	no	yes	9.1	39	260	107	5.8	27	52	143	165	198	83.0778	T1
668	male	71	147	93	54	yes	no	yes	no	yes	no	2	yes	no	yes	no	yes	7.76	39.8	243	93	7.8	23	28	180	227	411	70.1359	T2
671	male	68	130	80	50	yes	no	no	no	no	no	2	yes	yes	no	yes	yes	1.57	39.5	127	86	7.4	20	23	145	170	161	70.7533	T1
673	female	81	130	60	70	yes	no	yes	no	no	yes	2	yes	yes	no	yes	yes	5.2	32.6	229	101	3.3	24	15	162	227	181	45.8268	T2
674	female	71	135	75	60	yes	no	yes	no	no	yes	2	yes	no	no	yes	yes	4.73	41.4	241	93	7	20	17	241	144	291	52.0408	T3
675	male	68	130	80	50	no	no	yes	no	no	no	3	yes	yes	yes	no	yes	5.77	36	9.9	89	2.5	30	24	196	256	208	102.176	T3
677	male	76	120	70	50	yes	yes	yes	no	yes	yes	3	yes	yes	yes	no	yes	8.18	39.9	212	130	4.6	17	16	211	197	73	69.1736	T3
678	male	78	135	65	70	no	no	yes	no	no	yes	2	yes	no	yes	yes	yes	7.78	41.9	314	100	5.9	21	22	113	227	259	62.2361	T1
679	female	77	125	90	35	yes	no	no	no	no	no	2	yes	yes	no	yes	yes	6.1	34.2	257	86	6.8	13	25	200	194	217	73.9253	T3
680	female	73	155	90	65	yes	no	yes	no	yes	yes	3	yes	no	no	yes	yes	4.25	42.6	158	84	4.6	18	8	214	223	151	65.2329	T3
684	female	81	143	66	77	yes	no	no	no	no	no	2	yes	no	no	no	no	6.84	36.6	226	125	5.4	29	23	202	213	215	50.6672	T3
690	female	74	143	90	53	yes	yes	no	yes	no	no	2	yes	no	no	no	no	7.68	39.9	242	98	2.6	18	17	165	202	130	86.94	T2
691	male	76	110	70	40	yes	yes	no	no	no	no	1	no	no	no	no	no	7.33	41.9	262	154	6.5	23	21	177	217	104	69.1736	T2
694	female	81	110	70	40	yes	no	no	yes	no	no	3	yes	no	no	no	no	8.06	39.8	185	108	5.3	31	14	139	116	45	50.6672	T1
695	female	65	148	83	65	yes	no	no	no	no	no	1	no	no	no	no	no	5.04	40.4	232	101	3.4	17	17	155	205	141	76.512	T1
698	female	65	110	70	40	yes	yes	yes	no	no	yes	2	yes	yes	no	yes	yes	7.35	41.6	192	352	4.4	18	11	351	235	178	76.512	T3
700	female	69	119	61	58	yes	yes	yes	yes	no	yes	1	no	yes	yes	yes	yes	8.88	38.1	188	92	8.1	19	28	216	113	233	27.8579	T3
702	male	69	110	60	50	no	no	no	no	yes	no	0	no	no	yes	no	yes	7.55	42	157	85	4.1	22	27	169	192	170	88.9264	T2
703	male	72	154	86	68	yes	no	no	no	no	no	2	yes	no	no	no	no	7.45	46.2	162	92	3.8	17	19	154	101	37	69.937	T1
704	female	62	113	75	38	no	no	no	no	no	no	2	yes	no	no	no	no	7.37	38.3	252	98	4.4	25	25	237	208	295	67.4319	T3
705	female	56	116	75	41	no	no	no	no	no	no	1	no	no	no	no	no	4.71	37.2	229	96	3.5	18	16	125	150	248	78.8622	T1
706	female	53	110	60	50	yes	no	no	no	no	no	1	no	no	no	no	no	5.18	30.4	294	125	4.2	23	31	388	170	129	69.6134	T3
708	male	46	130	80	50	no	yes	no	no	no	no	0	no	no	no	no	no	5.35	41	208	140	2.9	17	27	137	180	99	110.613	T1
709	male	79	119	80	39	yes	yes	no	no	yes	yes	2	yes	yes	no	no	no	11.69	40.8	217	148	6.7	15	11	228	199	107	68.6321	T3
711	female	80	103	60	43	yes	no	no	no	no	no	3	yes	yes	no	no	no	5.3	33.6	390	115	2.1	24	15	159	144	39	73.354	T2
712	male	62	103	60	43	no	yes	no	no	no	no	1	no	no	yes	no	yes	5.48	37.9	226	93	5.2	20	24	217	163	149	90.8786	T3
714	female	66	120	76	44	yes	no	yes	no	no	no	2	yes	no	no	no	no	5.77	41.8	234	115	3.9	18	19	183	224	170	76.2752	T2
715	female	62	120	80	40	no	yes	no	no	no	no	2	yes	no	no	no	no	6.02	37.3	316	108	5.3	14	16	183	210	232	107.665	T2
716	male	61	120	80	40	no	no	no	no	no	no	1	no	no	no	no	no	5.04	51.3	215	113	4.2	24	31	184	159	113	54.7595	T2
717	female	79	134	73	61	no	no	no	no	no	no	2	yes	no	no	no	no	6.24	38.6	251	109	3.8	13	11	164	179	86	64.1952	T2
719	male	52	123	59	64	no	no	no	no	yes	yes	1	no	yes	no	no	no	7.78	47.2	247	94	4.8	16	13	176	188	121	67.5755	T2
722	male	78	119	79	40	no	no	yes	yes	yes	no	3	yes	no	no	no	no	6.73	42.5	207	117	6.8	16	22	141	253	195	68.8098	T1
723	female	59	141	91	50	yes	no	no	no	no	no	0	no	no	no	no	no	4.54	38	215	100	6.3	24	33	134	154	109	68.1143	T1
725	female	70	119	69	50	yes	no	yes	no	yes	no	3	yes	yes	no	no	no	7.35	37.4	332	109	3.1	16	14	249	253	319	65.7909	T3
726	female	57	100	60	40	no	no	no	no	no	no	0	no	no	no	no	no	6.67	35	228	109	3.1	19	20	153	189	91	91.6708	T1
727	male	69	115	73	42	no	no	yes	no	no	no	1	no	no	yes	no	yes	5.18	46.2	226	98	3.5	24	20	178	240	91	63.8045	T2
728	male	64	144	90	54	yes	no	no	no	no	no	2	yes	no	no	no	no	5.58	48.7	189	98	3.1	22	20	152	141	200	71.6294	T1
729	female	74	124	74	50	yes	yes	yes	yes	no	no	2	yes	no	no	no	no	6.81	39.6	269	154	5.4	31	35	110	241	181	46.6754	T1
730	male	55	122	77	45	yes	no	yes	no	yes	yes	1	no	no	no	no	no	6.28	44	218	100	4.4	22	29	152	226	326	82.4554	T1
731	male	65	101	55	46	yes	yes	yes	no	no	no	1	no	no	no	no	no	4.41	42.9	218	137	5.1	16	20	115	243	96	71.4043	T1
732	male	56	130	90	40	no	no	no	no	yes	no	0	no	no	no	no	no	5.42	43.2	283	91	4.4	28	24	187	215	225	66.5665	T2
733	female	66	133	83	50	yes	yes	yes	no	no	no	3	yes	no	no	no	no	6.94	35.9	122	227	6.4	25	24	160	198	619	34.2764	T2
734	female	63	156	93	63	yes	no	no	no	no	no	2	yes	no	yes	no	yes	4.39	32.6	191	109	5.6	27	16	329	184	158	48.2254	T3
735	male	69	135	84	51	no	no	no	yes	no	no	1	no	yes	no	no	no	7.14	42.3	249	111	6	25	18	185	185	43	78.7457	T2
737	male	73	129	77	52	yes	no	no	yes	no	no	3	yes	no	no	no	no	6.02	37.9	226	104	3.5	24	24	182	190	56	63.0788	T2
738	female	51	98	62	36	no	no	yes	no	no	yes	2	yes	no	no	no	no	6.06	41.5	202	96	2.9	22	24	172	187	76	112.019	T2
741	male	67	92	52	40	yes	yes	yes	yes	no	yes	2	yes	no	yes	no	yes	6.41	32.2	183	125	2.4	34	23	201	110	167	102.483	T3
743	male	66	131	80	51	yes	no	no	no	no	no	2	yes	no	no	no	no	4.4	42	173	109	5.7	32	46	82	162	117	64.3829	T1
744	male	75	89	48	41	no	no	no	no	yes	no	3	yes	no	yes	no	yes	5.64	32.8	251	90	5.2	22	14	248	149	66	77.424	T3
745	male	81	92	58	34	yes	no	yes	no	no	no	2	yes	no	no	no	no	5.98	44	174	111	7.1	58	104	141	146	131	68.2847	T1
746	male	79	138	65	73	yes	no	no	no	no	no	2	yes	yes	no	no	no	6.31	38	222	102	5.3	21	16	268	213	187	76.6116	T3
747	male	79	125	61	64	yes	yes	yes	yes	no	yes	2	yes	no	no	no	no	4.68	31.6	208	108	5.4	21	17	77	149	172	41.5295	T1
748	female	59	104	65	39	no	no	yes	no	no	no	1	no	no	no	no	no	5.87	40.7	246	87	4.7	24	21	140	237	72	60.3162	T1
749	female	71	112	61	51	no	no	no	no	no	no	3	yes	no	no	no	no	6.29	36.5	173	94	7.3	25	25	125	155	137	26.1049	T1
751	male	66	151	93	58	yes	no	yes	no	no	no	3	yes	no	yes	no	yes	3.76	44.8	184	105	7.7	22	26	179	263	244	71.1833	T2
752	female	73	140	68	72	yes	no	yes	no	no	no	3	yes	no	no	no	no	6.57	35.2	243	80	3	16	7	183	269	154	65.2329	T2
755	male	69	122	68	54	yes	yes	no	no	no	no	2	yes	no	yes	no	yes	7.41	44.8	161	141	5	29	32	124	159	245	78.7457	T1
757	female	51	102	65	37	yes	no	yes	no	no	yes	1	no	no	no	no	no	5.03	32.4	251	96	3.3	25	19	109	198	121	80.3738	T1
759	male	53	134	88	46	yes	no	yes	no	no	no	1	no	no	yes	no	yes	5.69	41.2	282	120	6.7	22	15	170	210	86	74.4248	T2
760	female	72	131	66	65	yes	yes	no	no	no	no	3	yes	yes	no	yes	yes	6.26	44.2	321	129	3.8	32	30	193	186	83	65.4158	T2
763	male	59	155	85	70	yes	yes	no	yes	no	no	0	no	no	no	no	no	6.22	44.6	182	231	5.3	18	25	154	182	297	60.0536	T1
764	male	76	130	90	40	no	no	no	no	yes	no	2	yes	no	no	no	no	5.99	35.9	297	82	2.1	36	24	160	130	63	139.226	T2
766	female	60	130	75	55	yes	no	no	no	no	no	0	no	yes	no	no	no	10.7	40.7	341	102	4.2	20	37	134	187	194	67.8823	T1
767	female	74	110	70	40	no	yes	yes	no	no	yes	1	no	no	no	no	no	6.29	39.7	228	154	3.9	29	24	98	159	186	65.0529	T1
768	male	66	126	82	44	yes	no	no	no	yes	no	1	no	no	no	no	no	5.16	41.8	253	119	4.3	20	18	125	138	73	49.7664	T1
769	female	67	120	90	30	yes	no	yes	no	no	no	0	no	no	yes	no	yes	6.74	37.7	195	121	3.8	28	25	275	263	104	58.7792	T3
771	female	60	120	100	20	no	no	no	no	no	no	0	no	no	no	no	no	5.92	42.5	224	104	3.9	19	22	142	212	105	67.8823	T1
772	male	57	142	72	70	yes	no	yes	no	yes	yes	0	no	no	no	no	no	5.13	49.9	266	118	5	29	28	209	198	231	60.4755	T3
773	female	71	110	75	35	no	no	no	yes	no	no	1	no	no	no	no	no	5.07	38.4	170	90	6.1	21	17	155	175	203	58.0913	T1
776	male	54	150	80	70	yes	yes	no	no	yes	no	2	yes	yes	no	no	no	5.21	51.6	200	110	4.6	31	48	122	180	212	107.071	T1
781	female	61	135	90	45	no	no	yes	no	no	yes	1	no	no	no	no	no	5.64	43.6	261	97	4.3	19	21	129	189	118	77.5049	T1
782	male	69	150	90	60	yes	yes	no	no	yes	no	0	no	yes	no	no	no	6.74	41.2	189	156	2.6	16	12	292	166	90	78.7457	T3
784	female	59	120	70	50	yes	no	yes	no	no	no	1	no	no	no	no	no	8.49	42.6	237	101	3.9	20	22	112	267	164	60.3162	T1
786	female	56	132	70	62	no	no	no	no	no	no	0	no	no	no	no	no	5.86	41	204	100	3.9	23	23	159	213	90	68.8397	T2
788	male	50	166	64	102	yes	no	no	no	no	no	0	no	no	no	no	no	6.21	36.9	227	102	3.4	27	28	109	184	87	94.935	T1
789	male	54	140	90	50	yes	no	yes	no	yes	yes	0	no	no	no	no	no	6.91	43.2	229	106	4.6	14	26	122	164	118	74.1429	T1
790	female	62	120	80	40	no	no	yes	no	yes	yes	1	no	no	no	no	no	5.58	49.3	269	104	4.1	23	28	157	156	85	90.1194	T2
794	male	55	135	90	45	no	yes	no	no	no	no	2	yes	no	no	no	no	5.15	47.7	184	117	5.3	40	44	190	178	124	82.4554	T2
796	female	72	156	70	86	yes	no	yes	no	no	no	3	yes	yes	no	no	no	5.35	35.9	240	84	1.6	14	10	130	244	70	104.446	T1
798	male	73	120	84	36	no	no	yes	no	yes	yes	0	no	no	no	no	no	5.64	42.4	195	97	6.5	22	21	175	159	163	77.85	T2
800	female	65	137	78	59	no	yes	no	no	no	no	0	no	no	no	no	no	10.72	24.5	214	260	3.3	37	30	224	181	94	66.7882	T3
802	male	81	100	60	40	yes	no	no	yes	no	no	3	yes	yes	yes	no	yes	11.36	38.5	274	108	5.8	27	19	229	92	78	56.3119	T3
803	male	77	130	70	60	no	no	no	yes	no	no	2	yes	no	no	no	no	7.69	39.8	232	124	4.4	34	26	209	111	88	116.228	T3
804	male	67	130	75	55	yes	no	no	no	yes	no	0	no	no	no	no	no	4.46	40.9	132	119	9.2	26	37	147	133	257	58.5233	T1
807	female	57	110	70	40	yes	yes	yes	no	no	yes	1	no	no	yes	no	yes	4.17	38.1	184	110	4.8	17	29	112	131	172	54.4136	T1
809	female	63	115	60	55	no	no	no	no	no	no	1	no	no	no	no	no	7.91	43.4	269	91	2.8	24	22	163	211	144	67.2132	T2
811	male	58	140	84	56	yes	no	yes	no	no	no	0	no	no	yes	no	yes	6.67	43.2	258	89	4.4	19	18	200	242	129	73.0752	T3
813	female	78	150	80	70	yes	no	no	no	no	no	1	no	no	no	no	no	11.08	38.6	210	114	5.1	18	17	228	129	264	73.732	T3
815	female	68	125	70	55	yes	yes	yes	no	no	no	1	no	yes	no	no	no	8.91	38	258	165	5.5	21	20	198	239	252	75.8144	T3
816	female	55	105	65	40	yes	no	no	no	no	no	0	no	no	no	no	no	4.59	38	208	111	3.8	17	7	220	145	62	61.1819	T3
817	female	69	145	95	50	yes	yes	no	no	no	no	3	yes	yes	no	no	no	6.22	38.4	287	76	6.2	15	16	108	190	242	75.5901	T1
818	male	59	115	85	30	no	no	no	no	yes	no	0	no	no	no	no	no	8.87	45	199	86	2.9	28	24	198	215	77	91.7982	T3
820	female	68	130	80	50	yes	no	yes	no	no	no	3	yes	no	no	no	no	6.36	42.3	305	103	6	31	33	243	296	207	52.4989	T3
823	female	57	105	65	40	no	yes	yes	no	no	yes	0	no	no	no	no	no	8.65	38	250	89	4.2	17	15	232	176	196	68.5928	T3
828	female	66	130	75	55	yes	yes	no	no	no	no	1	no	no	yes	no	yes	4.31	40.6	156	191	5	27	34	191	208	120	52.818	T2
829	female	78	130	90	40	yes	yes	yes	no	no	no	3	yes	no	no	no	no	3.81	41.4	281	130	5.3	19	16	187	233	199	73.732	T2
830	female	69	102	70	32	no	no	yes	no	no	no	0	no	no	no	no	no	6.53	33.6	263	96	3.8	15	11	160	226	140	65.9834	T2
832	female	75	140	70	70	yes	yes	no	no	no	no	0	no	no	no	no	no	5.9	35.7	230	195	6.4	14	6	217	140	157	27.3904	T3
833	female	61	120	80	40	yes	no	yes	no	no	no	1	no	no	no	no	no	5.93	35.6	331	122	3.2	19	29	247	293	164	67.6549	T3
836	female	64	100	65	35	no	no	yes	no	no	no	0	no	no	no	no	no	9.05	38.4	326	90	3	22	24	165	261	145	76.7532	T2
838	female	73	115	75	40	no	yes	yes	no	no	yes	2	yes	no	no	no	no	4.6	31.2	181	134	4.8	35	28	146	146	91	42.6748	T1
839	female	63	150	90	60	yes	no	yes	no	no	no	0	no	no	no	no	no	11.69	37.9	259	106	4.7	21	22	207	278	151	132.446	T3
843	male	80	124	64	60	yes	no	no	no	no	no	2	yes	no	no	no	no	6.84	36.6	226	123	5.4	29	23	202	213	215	47.8604	T3
845	female	76	130	80	50	yes	no	no	no	no	no	1	no	yes	no	no	no	7.28	37.1	350	120	5.2	19	14	190	184	113	35.8841	T2
846	male	62	130	80	50	yes	no	no	no	no	no	1	no	no	no	no	no	8.47	43	235	92	5.3	18	20	182	145	48	72.0925	T2
848	female	53	100	70	30	no	no	no	no	no	no	0	no	no	no	no	no	6.98	37.9	215	100	3.9	11	10	342	184	104	69.6134	T3
849	female	66	120	80	40	no	yes	no	no	no	no	1	no	no	no	no	no	3.63	35.8	281	95	5.1	16	11	337	147	75	43.5571	T3
850	female	58	110	65	45	yes	yes	yes	no	no	yes	0	no	no	no	no	no	9.74	37.2	183	149		16	20	232	213	178	60.5259	T3
851	male	59	120	75	45	yes	no	yes	no	no	yes	3	yes	yes	no	no	no	7.06	50.6	219	110	5.4	22	28	159	244	184	50.9121	T2
853	male	80	110	70	40	no	yes	no	no	yes	no	2	yes	no	no	no	no	7.86	28.7	521	96	4.2	16	14	226	134	86	56.454	T3
855	female	58	110	75	35	yes	no	yes	no	no	no	0	no	no	no	no	no	6.08	41.3	237	89	7.3	25	40	167	197	181	78.3024	T2
856	male	61	117	82	35	yes	no	no	no	no	no	0	no	no	yes	no	yes	7.68	45.8	182	106	5.3	28	36	185	180	224	54.7595	T2
858	male	75	140	80	60	yes	no	no	no	no	no	2	yes	no	no	no	no	7.47	38.2	240	95	4.8	24	27	168	111	161	45.0112	T2
859	female	48	100	60	40	no	no	no	no	no	no	1	no	no	no	no	no	10.76	39.8	286	95	2.8	17	14	116	158	135	71.0279	T1
861	male	61	120	75	45	no	no	yes	no	yes	no	0	no	no	no	no	no	8.78	46.8	187	106	4.4	20	19	153	224	115	65.4208	T1
862	male	62	125	85	40	yes	no	yes	no	yes	yes	1	no	no	no	no	no	7.36	47.9	160	99	5.3	18	33	177	203	98	90.8786	T2
863	male	72	125	80	45	no	yes	no	no	yes	no	0	no	no	no	no	no	5.68	44.7	142	146	4.1	20	23	129	151	109	78.0683	T1
866	male	80	135	79	56	yes	no	no	no	no	no	3	yes	no	no	no	no	5.8	40.9	185	95	5.1	81	98	181	162	73	34.3397	T2
867	male	57	115	75	40	no	no	no	yes	no	no	0	no	no	no	no	no	4.44	41.6	219	83	2.7	17	16	164	173	118	81.8597	T2
869	female	74	130	80	50	no	no	no	no	no	no	2	yes	yes	no	no	no	6.83	39.3	205	89	4.2	23	18	306	192	190	74.5241	T3
870	female	75	105	65	40	no	yes	no	no	no	no	2	yes	no	no	no	no	8.01	42.5	209	140	5.6	36	36	203	116	156	74.3213	T3
871	male	53	130	80	50	no	yes	no	no	yes	no	0	no	no	no	no	no	3.98	40.8	50	179	7	95	81	214	112	85	107.478	T3
873	female	74	145	75	70	yes	yes	yes	no	no	yes	1	no	no	no	no	no	5.69	34.6	276	229	5.2	22	29	242	130	94	57.6053	T3
874	male	55	113	78	35	no	yes	yes	no	no	yes	0	no	no	no	no	no	5.36	41.2	238	128	4.7	31	40	247	184	65	82.4554	T3
882	female	53	125	77	48	no	no	yes	no	no	no	1	no	no	no	no	no	7.46	38.3	297	104	1.8	21	18	211	226	58	111.148	T3
883	female	77	110	75	35	yes	no	no	no	no	no	2	yes	no	no	no	no	6.07	32.9	290	89	3.7	22	12	89	131	105	46.3003	T1
884	female	61	115	65	50	yes	no	yes	no	yes	no	0	no	no	no	no	no	10.2	48.8	271	113	6.5	13	17	252	268	201	48.5422	T3
886	male	78	115	65	50	yes	yes	no	no	yes	no	0	no	no	no	no	no	13.33	40.3	206	135	6.3	22	13	149	174	80	56.7449	T1
887	male	53	112	64	48	no	no	yes	no	no	no	1	no	yes	no	no	no	5.64	39.6	216	99	3.2	18	20	194	254	142	88	T2
889	female	65	145	90	55	yes	no	yes	no	no	no	1	no	no	no	no	no	5.53	35.2	272	95	3.9	18	23	152	151	239	66.7882	T1
890	female	57	110	90	20	no	yes	yes	no	no	no	0	no	no	no	no	no	7.71	38	201	127	3.9	31	21	198	244	120	68.5928	T3
893	male	67	150	80	70	yes	yes	yes	no	yes	no	1	no	no	no	no	no	4.91	45.3	178	162	6.8	21	21	153	189	271	79.2172	T1
894	female	62	134	90	44	yes	no	yes	no	no	no	0	no	no	no	no	no	5.73	40.8	261	107	3.2	23	24	221	136	95	63	T3
895	female	62	110	70	40	no	no	yes	no	no	no	0	no	no	no	no	no	11.12	35.9	210	116	2.3	39	28	165	197	57	90.1194	T2
896	female	51	130	90	40	yes	no	no	no	no	no	0	no	no	no	no	no	6.88	39.5	195	105	4.7	26	33	242	213	214	93.7642	T3
897	male	77	123	76	47	no	no	no	no	yes	no	1	no	no	no	no	no	6.62	36.5	137	96	4.5	25	28	208	177	123	52.2304	T3
898	female	69	145	75	70	yes	yes	yes	no	no	no	2	yes	no	no	no	no	6.06	39.2	330	307	3.3	49	98	479	233	167	75.5901	T3
899	male	64	110	70	40	no	no	no	no	yes	no	0	no	no	no	no	no	4.32	43.1	179	96	4.9	24	23	113	160	60	90.2948	T1
901	male	65	130	80	50	yes	yes	yes	no	yes	no	2	yes	no	no	no	no	7.05	37.1	197	129	5	22	25	252	174	132	79.7061	T3
902	male	66	145	80	65	yes	no	no	no	yes	no	0	no	no	no	no	no	9.58	39	233	109	6.3	22	13	176	153	101	89.7325	T2
903	female	67	115	75	40	yes	no	yes	no	no	no	0	no	yes	no	no	no	4.88	36	142	93	4.2	25	24	190	239	95	58.7792	T2
904	female	48	125	75	50	no	yes	no	no	no	no	0	no	no	no	no	no	5.31	38.2	205	134	4.1	21	14	78	145	75	71.0279	T1
905	female	59	107	65	42	yes	yes	yes	no	yes	no	0	no	yes	no	no	no	5.46	41.7	329	144	3.2	15	15	228	288	206	108.755	T3
908	male	71	122	73	49	yes	no	yes	no	yes	no	2	yes	no	no	no	no	6.19	40.3	225	86	8.9	30	27	89	296	144	53.0977	T1
909	female	74	110	70	40	yes	yes	no	no	no	no	2	yes	yes	yes	yes	yes	7.05	36.5	245	157	7.3	21	13	238	150	150	29.2333	T3
910	male	54	100	90	10	yes	no	yes	no	yes	yes	1	no	yes	no	no	no	11.13	44.8	253	87	6.4	30	54	164	137	241	61.1429	T2
911	male	55	114	76	38	no	no	yes	no	yes	no	2	yes	no	no	no	no	5.19	43.2	229	100	7.3	23	29	176	232	256	73.8673	T2
912	female	71	130	70	60	no	yes	yes	no	no	no	0	no	no	no	no	no	5.8	42.2	208	111	4.4	21	22	175	232	459	75.1529	T2
914	female	75	130	55	75	yes	no	yes	no	no	no	1	no	no	no	no	no	5.07	35.9	253	105	5.6	19	25	128	204	103	57.4486	T1
915	female	64	115	65	50	yes	no	yes	no	no	no	1	no	no	no	no	no	6.72	40.7	216	124	3.1	17	28	264	343	142	89.5404	T3
918	male	69	110	70	40	yes	yes	no	no	no	no	0	no	yes	no	no	no	4.36	38.7	163	159	7.5	16	21	191	155	373	39.9615	T2
923	female	80	145	80	65	yes	yes	no	no	no	no	3	yes	yes	yes	yes	yes	6.21	34.4	203	161	4.9	22	15	173	187	276	50.7952	T2
925	male	48	135	100	35	yes	no	no	no	yes	no	1	no	no	no	no	no	10.48	45.4	272	99	5.5	22	34	195	164	241	68.6825	T3
926	female	50	125	80	45	yes	no	no	no	no	no	0	no	no	no	no	no	4.66	40.8	250	101	2.5	18	15	130	176	60	62.3772	T1
927	female	64	125	75	50	no	no	yes	no	no	no	2	yes	no	no	no	no	8.32	42.3	232	105	4.6	25	25	185	226	528	66.9987	T2
930	female	70	139	78	61	yes	yes	no	no	no	no	2	yes	yes	no	no	no	5.47	38.4	245	163	5.1	21	24	387	208	449	52.1909	T3
931	male	58	139	84	55	yes	no	no	no	yes	no	1	no	no	no	no	no	6.51	41.5	248	94	4.4	19	25	153	208	263	73.0752	T1
932	male	74	127	77	50	yes	no	no	yes	no	no	1	no	no	no	no	no	9.43	42.5	277	114	4.9	21	12	161	163	153	62.9048	T2
934	female	76	134	72	62	yes	no	no	no	no	no	3	yes	no	no	no	no	7.73	41.2	242	91	4.5	21	28	225	148	165	46.4234	T3
935	female	73	134	88	46	yes	yes	no	no	no	no	0	no	no	no	no	no	7.75	39.6	200	136	4.5	42	29	155	166	134	74.7303	T1
937	female	68	159	97	62	yes	yes	no	no	no	no	0	no	yes	no	no	no	7.44	32.9	234	215	2.6	12	9	145	197	132	75.8144	T1
938	male	67	153	104	49	yes	no	yes	no	no	no	2	yes	no	no	yes	yes	7.25	46	288	104	7	28	18	168	168	279	64.1866	T2
943	male	54	100	95	5	no	no	no	no	no	no	0	no	yes	no	no	no	5.3	36.9	142	139	5.3	22	24	182	139	340	93.4633	T2
945	male	64	138	75	63	yes	no	no	no	no	no	1	no	no	no	no	no	7.1	43.7	146	153	5.5	38	27	165	153	130	79.9574	T2
946	female	62	133	81	52	no	no	no	no	no	no	1	no	no	no	no	no	4.89	37.9	222	149	3.8	29	19	169	149	45	67.4319	T2
950	female	55	138	86	52	yes	no	no	no	no	no	0	no	no	no	no	no	7.25	41.3	313	134	3.9	42	63	198	134	142	92.3379	T3
951	male	54	115	88	27	yes	no	no	no	no	no	1	no	no	no	no	no	8.76	43.1	260	182	5.6	15	15	223	182	97	67.0597	T3
952	female	71	115	75	40	yes	no	no	no	no	yes	2	yes	no	no	no	no	5.16	39.3	259	163	5.9	38	20	197	163	86	58.0913	T3
953	male	53	131	97	34	no	no	no	no	no	no	1	no	no	no	no	no	5.73	43.7	209	246	4.1	16	14	168	246	138	74.4248	T2
955	female	64	102	61	41	yes	no	yes	no	no	yes	1	no	no	no	no	no	6.33	36.8	224	158	4.1	16	19	273	158	178	76.7532	T3
956	female	50	115	71	44	no	no	no	no	no	no	0	no	no	no	no	no	11.71	38.5	259	193		18	12	117	193	134	94.1419	T1
963	female	74	142	72	70	yes	yes	no	no	no	no	3	yes	no	no	no	no	7.32	41.6	349	200	3.3	14	9	218	200	155	74.5241	T3
964	female	68	125	73	52	no	no	no	no	no	no	1	no	no	no	no	no	10.1	41	374	215	5.5	14	8	252	215	244	52.4989	T3
965	female	62	127	85	42	yes	no	no	no	no	no	1	no	no	no	no	no	4.09	37.2	293	182	6.2	21	25	121	182	145	59.712	T1
966	male	77	116	70	46	no	no	no	no	no	no	1	no	no	no	no	no	6.3	41.1	207	176	5.2	17	31	125	176	173	62.3994	T1
967	female	72	136	87	49	yes	no	yes	no	no	yes	2	yes	no	no	no	no	4.33	39.1	194	172	4.7	19	16	139	172	145	65.4158	T1
968	male	57	148	110	38	yes	no	no	no	yes	no	2	yes	no	no	no	no	6.28	43.8	166	194	5.2	17	12	129	194	273	73.3336	T1
969	male	65	133	85	48	yes	no	no	no	no	no	1	no	no	no	no	no	6.93	44.4	181	189	5.3	19	25	155	189	171	58.8845	T1
970	male	48	131	85	46	yes	no	no	no	no	no	0	no	no	no	no	no	9.82	45.5	344	200	5.3	19	28	218	200	249	75.9371	T3
972	female	57	98	70	28	no	no	no	no	no	no	1	no	no	no	no	no	5.85	35	322	197	3.3	29	21	188	197	147	54.4136	T2
976	male	69	147	90	57	yes	no	no	no	no	yes	0	no	no	yes	yes	yes	5.37	51.1	146	167	5.6	37	43	96	167	232	70.5439	T1
977	female	70	113	82	31	yes	no	no	no	no	no	3	yes	no	no	no	no	3.78	44.1	223	160	4.9	32	25	194	160	56	65.7909	T2
978	male	50	119	93	26	no	no	no	no	no	no	0	no	no	no	no	no	10.37	41.6	240	214	4.9	22	28	184	214	148	75.3104	T2
979	male	55	132	87	45	no	no	no	no	yes	no	0	no	no	no	no	no	5.89	44.3	252	173	5.8	23	18	187	173	744	82.4554	T2
980	male	73	114	62	52	yes	no	no	no	no	no	1	no	no	no	no	no	5.41	39.5	241	141	3.9	23	17	184	141	49	100.715	T2
981	female	72	131	67	64	no	yes	no	no	no	no	1	no	no	no	no	no	7.46	42.2	139	223	3.7	18	17	141	223	144	74.9398	T1
982	female	51	140	92	48	no	no	no	no	no	no	0	no	no	no	no	no	9.21	34.8	126	178	3.8	19	16	297	178	97	112.019	T3
984	female	71	129	87	42	yes	no	no	no	yes	no	2	yes	no	no	no	no	6.8	40.5	247	193	5.5	30	29	179	193	123	75.1529	T2
985	female	60	132	85	47	no	no	no	no	no	no	0	no	no	no	no	no	5.98	40.7	247	263	3.1	18	25	153	263	271	67.8823	T1
987	female	48	96	64	32	no	no	no	no	no	no	3	yes	no	no	no	no	4.22	38.5	181	206	3.8	39	40	150	206	110	71.0279	T1
989	male	50	143	103	40	yes	no	no	no	yes	no	1	no	no	no	yes	yes	11.5	46.3	283	198	5.7	22	34	172	198	148	75.3104	T2
990	male	70	150	80	70	yes	no	no	no	no	no	2	yes	yes	no	yes	yes	7.81	42.4	187	147	5	28	22	351	147	128	101.576	T3
991	female	79	148	81	67	yes	no	no	no	no	no	3	yes	no	yes	no	yes	8.04	34	403	274	2.7	21	25	180	274	141	85.7937	T2
994	female	52	104	67	37	yes	no	yes	no	no	yes	1	no	no	no	no	no	8.11	40.6	325	153	2.8	25	20	135	153	77	80.0576	T1
995	male	61	135	95	40	yes	no	yes	no	yes	no	0	no	no	yes	no	yes	5.1	39.3	263	167	6.2	18	16	199	167	461	72.3309	T3
996	female	54	118	78	40	no	no	no	no	no	no	0	no	no	yes	no	yes	4.14	40.6	243	199	4.9	22	21	154	199	124	92.6825	T1
1000	male	64	150	90	60	no	no	yes	no	no	yes	1	no	no	yes	no	no	7.37	44	193	269	6.4	27	24	181	269	193	71.6294	T2
1003	female	74	140	90	50	yes	yes	no	no	no	no	0	no	no	no	no	no	12.86	41.6	239	201	2.6	20	11	153	201	72	51.6055	T1
1007	female	55	136	74	62	no	no	no	no	no	no	0	no	no	no	no	no	6.16	36.4	193	184	3.7	23	19	150	184	119	69.0919	T1
1008	male	59	120	80	40	no	no	no	no	no	no	0	no	no	no	no	no	5.72	42.1	185	224	5.4	36	27	145	224	186	65.865	T1
1009	male	63	130	80	50	yes	yes	no	no	no	no	0	no	no	yes	no	yes	7.65	38	302	187	3.9	22	10	97	187	162	50.2386	T1
1011	female	71	180	80	100	no	no	no	no	no	no	2	yes	yes	yes	yes	yes	9.7	36	214	268	6.4	33	29	139	268	119	39.3985	T1
1013	female	67	120	80	40	yes	yes	no	no	no	no	2	yes	no	no	no	no	6.95	35.2	234	224	5.3	23	16	94	224	193	39.865	T1
1018	female	73	160	64	96	yes	no	no	no	no	no	0	no	no	no	no	no	6.17	37.6	223	238	3.9	26	22	179	238	179	87.1805	T2
1020	male	49	200	90	110	no	no	no	no	no	no	0	no	no	no	no	no	4.11	43.8	169	184	7.4	24	38	134	184	112	68.3956	T1
1023	male	74	180	90	90	yes	yes	no	no	no	no	2	yes	no	no	no	no	6.49	38.3	79	93	4.5	46	12	261	93	72	87.6724	T3
1025	female	58	135	78	57	yes	yes	no	yes	no	no	0	no	no	no	yes	yes	5.7	33	192	130	5.3	21	16	187	130	184	60.5259	T2
1026	female	84	150	90	60	no	no	no	no	no	no	2	yes	no	no	yes	yes	9.86	41	197	179	2	16	11	194	179	97	50.2946	T2
1027	female	75	180	75	105	yes	no	no	no	no	no	1	no	no	no	yes	yes	8.38	40.7	231	153	5.3	36	19	143	153	57	51.465	T1
1033	female	76	123	57	66	no	no	no	no	no	no	0	no	no	no	no	no	4.82	37.8	120	195	3.7	20	13	148	195	50	51.3268	T1
1034	male	56	120	80	40	yes	no	no	no	no	no	0	no	no	no	no	no	5.64	36.4	223	150	5.3	19	20	90	150	125	73.5976	T1
1042	female	71	162	81	81	yes	yes	no	yes	no	no	2	yes	no	yes	no	yes	10	36.3	294	191	5.5	32	20	365	191	125	58.0913	T3
1043	male	73	175	80	95	yes	no	no	no	no	no	3	yes	no	no	no	no	6.65	42.9	184	169	5	10	15	248	169	90	57.5132	T3
1044	female	59	142	86	56	no	no	no	no	no	no	0	no	no	no	no	no	3.26	33.7	186	174	5.8	21	13	175	174	38	60.3162	T2
1045	female	71	160	90	70	yes	no	no	no	no	no	3	yes	no	no	no	no	7.29	43.1	330	144	5.2	23	11	250	144	57	65.6018	T3
1046	female	83	190	90	100	no	no	no	no	no	no	2	yes	no	no	yes	yes	8.53	40.5	211	199	2.7	26	11	261	199	85	84.9378	T3
1049	male	53	123	87	36	yes	yes	no	no	no	no	1	no	no	no	no	no	10.61	38.4	229	203	5.7	26	55	174	203	434	61.3754	T2
1053	female	59	118	71	47	no	yes	no	no	no	no	0	no	no	yes	no	yes	9.06	39.4	184	123	2.8	41	53	309	123	164	68.1143	T3
1057	male	75	120	70	50	yes	no	no	no	no	no	0	no	no	no	no	no	4.5	43.9	237	207	3.3	53	63	400	207	121	100.164	T3
1058	male	55	130	80	50	no	no	no	no	no	no	0	no	no	no	no	no	7.03	46.6	124	170	4.6	38	47	190	170	93	106.673	T2
1059	female	50	96	59	37	no	no	no	no	no	no	0	no	no	no	no	no	5.12	40.2	226	200	3.6	23	35	108	200	39	80.6975	T1
1061	female	85	148	100	48	no	no	no	no	no	no	3	yes	yes	no	yes	yes	4.33	40.6	170	192	2.3	22	12	130	192	42	84.5282	T1
1062	female	79	122	63	59	yes	yes	no	no	no	no	0	no	no	no	yes	yes	8.23	31.2	171	163	6.6	22	18	127	163	107	50.925	T1
1063	male	71	130	70	60	yes	no	no	no	no	no	1	no	no	no	no	no	5.88	42	147	137	5.1	24	23	238	137	44	78.2902	T3
1064	male	77	120	70	50	yes	yes	no	yes	no	yes	2	yes	no	no	no	no	11.36	42.3	239	126	4.9	17	16	128	126	137	86.968	T1
1065	female	56	120	80	40	no	yes	no	no	no	no	0	no	no	no	no	no	8.79	39.7	280	225	4.7	22	26	183	225	94	78.8622	T2
1066	female	71	123	70	53	no	no	no	yes	no	no	1	no	no	yes	yes	yes	7.35	41.1	204	257	4.7	23	26	135	257	211	75.1529	T1
1069	male	66	160	90	70	yes	yes	yes	no	yes	no	1	no	no	no	no	no	9.9	23.3	265	379	6.7	18	23	150	379	222	21.5335	T1
1078	female	54	120	80	40	no	no	yes	no	no	yes	0	no	no	no	no	no	4.52	39.6	156	214	5.3	22	23	137	214	76	92.6825	T1
1083	female	47	89	51	38	no	no	yes	no	no	no	0	no	no	no	no	no	6.06	37.4	304	241	2.9	24	13	104	241	111	63.1657	T1
1092	female	58	125	75	50	yes	no	yes	no	no	yes	1	no	no	no	no	no	6.15	36.1	234	160	3.9	23	18	180	160	145	60.5259	T2
1096	female	77	140	70	70	yes	no	no	no	no	no	2	yes	no	no	no	no	7.08	39	159	205	3	58	27	529	205	70	86.2415	T3
1101	male	71	152	84	68	yes	yes	no	yes	no	no	0	no	yes	yes	yes	yes	4.04	35.2	258	128	3.5	24	42	134	128	347	88.4121	T1
1102	female	78	123	58	65	no	no	no	no	no	no	0	no	no	no	no	no	9.41	41	228	191	2.1	38	21	177	191	92	73.732	T2
1103	female	55	130	80	50	no	no	no	no	no	no	0	no	no	no	no	no	5.8	43.3	227	289	5.5	23	16	189	289	100	69.0919	T2
1104	male	46	110	70	40	no	no	no	no	no	no	0	no	no	no	no	no	5.96	40.2	212	188	5.9	14	14	158	188	61	96.5556	T2
1107	female	53	141	100	41	yes	no	no	no	no	no	0	no	no	no	no	no	6.02	41.7	186	170	4.6	19	26	142	170	124	69.6134	T1
1110	female	60	148	104	44	yes	no	no	no	no	no	2	yes	no	no	no	no	4.99	38.4	182	174	5	24	21	141	174	82	60.1107	T1
1116	female	69	141	75	66	yes	no	no	yes	no	no	0	no	no	no	yes	yes	10.12	39.1	316	207	5	20	34	152	207	136	65.9834	T1
1120	female	62	150	80	70	no	no	no	no	no	no	0	no	no	no	no	no	4.75	39.1	166	222	3.6	26	22	98	222	59	67.4319	T1
1123	female	74	160	90	70	yes	no	no	no	no	no	1	no	yes	yes	yes	yes	6.66	36.9	265	214	4.7	25	13	242	214	121	74.5241	T3
1126	female	55	119	78	41	no	no	no	no	no	no	0	no	no	no	no	no	11.15	39.5	213	168	2.6	16	18	166	168	109	79.1512	T2
1135	male	50	130	80	50	yes	no	no	no	yes	no	0	no	yes	no	yes	yes	7.87	49.1	153	226	9.9	18	19	208	226	774	57.0152	T3
1136	female	50	128	84	44	no	no	no	no	no	no	0	no	no	no	no	no	6.62	40.1	242	228	4.2	29	27	202	228	184	50.5418	T3
1137	female	68	138	83	55	yes	no	no	yes	no	yes	0	no	no	no	no	no	6.53	38.1	165	158	3.1	31	30	201	158	197	66.1792	T3
1138	male	65	118	76	42	no	no	yes	no	no	no	0	no	no	yes	no	yes	5.42	42.8	190	214	5.5	18	19	148	214	78	71.4043	T1
1139	female	85	153	92	61	yes	no	no	no	no	no	2	yes	no	no	no	no	7.08	45.6	145	168	4.8	29	29	135	168	85	63.2483	T1
1140	female	80	119	70	49	yes	no	no	no	no	no	3	yes	no	no	no	no	11.3	34.8	460	208	4.2	18	12	203	208	97	50.7952	T3
1142	female	52	95	68	27	no	no	no	no	no	no	0	no	no	no	no	no	5.23	39.5	276	174	4.4	19	18	173	174	94	80.0576	T2
1143	female	51	120	80	40	no	no	no	no	no	no	0	no	no	no	no	no	4.99	40.8	235	189	4.7	13	16	170	189	138	45.8975	T2
1144	male	70	131	81	50	yes	yes	no	yes	yes	yes	2	yes	no	no	yes	yes	6.72	41.7	171	135	5.9	20	20	185	135	88	63.6184	T2
1145	female	59	104	72	32	no	no	no	no	no	no	2	yes	no	no	no	no	3.83	41.6	243	281	3.5	37	30	241	281	88	108.755	T3
1146	male	70	122	67	55	yes	no	yes	no	no	no	0	no	no	no	no	no	6.23	45.5	206	203	4.9	26	34	186	203	65	70.3381	T2
1147	female	76	107	72	35	no	no	no	no	no	no	3	yes	no	yes	no	yes	8.53	41.7	279	171	3.8	34	45	80	171	125	57.2943	T1
1149	female	58	140	77	63	no	no	no	no	no	no	0	no	no	no	no	no	5.28	40.6	209	213	4.6	16	13	334	213	74	78.3024	T3
1150	female	74	133	75	58	yes	yes	yes	no	no	yes	2	yes	no	no	no	no	6.73	34.7	288	172	5.8	15	14	149	172	275	39.0689	T1
1151	male	70	156	97	59	no	no	no	no	no	no	0	no	no	no	no	no	7.06	42.6	232	189	5.1	20	21	275	189	236	70.3381	T3
1152	female	54	126	80	46	no	no	no	no	no	no	1	no	no	no	no	no	5.62	38	195	214	5.1	17	18	153	214	51	79.4466	T1
1153	male	67	132	78	54	yes	no	no	no	no	no	3	yes	yes	no	no	no	11.29	43.3	371	188	3.5	29	26	176	188	237	79.2172	T2
1155	male	55	126	78	48	no	no	no	no	yes	no	2	yes	no	no	no	no	6.72	44.6	190	142	9.1	25	22	152	142	254	73.8673	T1
1156	female	66	141	77	64	yes	no	yes	no	no	yes	0	no	no	no	no	no	5.73	38.7	197	166	4.1	19	17	269	166	92	88.9828	T3
1157	male	70	167	92	75	yes	no	yes	no	no	yes	2	yes	yes	no	no	no	7.55	41.1	218	144	4.8	13	18	202	144	226	63.6184	T3
1160	female	58	118	72	46	no	no	no	no	no	no	0	no	no	no	no	no	5.83	36.9	199	251	2.5	16	18	185	251	229	109.133	T2
1161	female	64	139	79	60	yes	no	yes	no	no	yes	1	no	no	no	no	no	5.83	38.8	192	160	3.9	16	20	158	160	101	89.5404	T2
1162	female	66	135	85	50	yes	no	yes	no	no	yes	1	no	no	no	no	no	6.35	42.4	227	189	4.5	16	20	189	189	163	66.5815	T2
1163	female	59	113	71	42	no	no	no	no	no	no	1	no	no	no	no	no	5.4	38.3	200	282	4	20	16	198	282	193	78.0312	T3
1164	female	65	120	80	40	yes	no	no	no	no	no	0	no	no	no	no	no	4.81	35.1	235	214	7.5	17	10	234	214	59	21.5343	T3
1165	female	71	141	74	67	no	yes	no	yes	no	no	1	no	no	no	yes	yes	8.52	42.6	212	184	3.7	16	14	126	184	96	75.1529	T1
1167	female	54	139	85	54	yes	no	no	no	no	no	0	no	no	no	no	no	7.95	41.6	237	242	4.3	22	26	358	242	172	79.4466	T3
1168	male	65	108	76	32	no	no	no	no	no	no	0	no	no	no	no	no	4.95	44.7	112	167	5.5	12	7	218	167	81	71.4043	T3
1169	male	48	175	122	53	yes	no	no	no	yes	no	0	no	no	no	no	no	11.34	45.2	293	160	5.4	30	41	218	160	280	84.7659	T3
1171	female	66	133	78	55	yes	no	yes	no	no	yes	0	no	no	no	no	no	5.43	38.5	239	182	5.4	36	50	187	182	118	52.818	T2
1172	female	77	103	54	49	yes	no	no	no	no	no	2	yes	no	no	no	no	4.99	31.4	226	192	5.4	21	15	119	192	84	57.1425	T1
1173	male	66	133	88	45	no	no	no	no	yes	no	1	no	yes	yes	yes	yes	5.28	41.3	259	211	5.2	19	13	219	211	124	71.1833	T3
1174	female	63	122	64	58	no	no	no	no	no	no	0	no	no	no	no	no	4.32	39.5	240	144	3.4	24	20	235	144	184	76.999	T3
1175	male	63	136	86	50	yes	no	no	no	no	no	0	no	no	no	no	no	8.71	49.4	171	185	4.6	21	18	187	185	52	80.2134	T2
1178	female	49	112	78	34	yes	no	no	no	no	no	0	no	no	no	no	no	6.43	37.8	278	165	3.1	22	17	123	165	104	81.0291	T1
1180	male	53	187	131	56	yes	yes	yes	no	no	yes	0	no	no	no	yes	yes	7.09	40.7	212	141	4.2	26	25	120	141	130	107.478	T1
1181	female	57	130	87	43	no	no	no	no	no	no	2	yes	no	yes	no	yes	5.36	39.1	244	195	4.4	20	22	261	195	271	91.6708	T3
1182	female	57	135	90	45	no	no	yes	no	no	yes	0	no	no	no	no	no	4.03	41.1	256	193	3.8	15	24	238	193	281	91.6708	T3
1183	male	57	143	91	52	yes	no	no	no	no	no	0	no	no	no	no	no	4.67	46.4	193	179	3.3	27	38	172	179	167	73.3336	T2
1184	male	65	130	80	50	no	no	no	no	yes	no	1	no	no	no	no	no	9.71	43.6	169	203	4.3	21	41	199	203	104	71.4043	T3
1185	female	72	122	81	41	no	no	no	no	no	no	2	yes	no	no	no	no	4.67	39.2	205	201	5.9	39	24	229	201	150	57.9266	T3
1187	female	66	127	79	48	no	no	no	no	no	no	2	yes	no	no	no	no	7.62	40.3	305	183	2.9	24	28	195	183	93	76.2752	T3
1188	female	56	97	61	36	no	no	no	no	no	no	0	no	no	no	no	no	5.39	47.8	251	173	4.6	29	17	212	173	185	78.8622	T3
1190	female	71	108	58	50	no	no	no	no	no	no	0	no	no	no	no	no	3.43	38.7	206	181	1.7	16	8	200	181	55	75.1529	T3
1191	male	58	127	80	47	yes	no	no	no	yes	no	0	no	no	no	yes	yes	6.34	48.6	186	242	4.2	24	24	169	242	99	73.0752	T2
1195	female	60	156	95	61	no	no	yes	no	no	yes	0	no	no	no	no	no	5.43	41.9	256	251	4.6	22	37	415	251	285	90.7212	T3
1198	female	59	118	78	40	no	no	no	no	no	no	1	no	no	no	no	no	9.03	44	275	257	4	13	16	102	257	118	78.0312	T1
1199	male	70	135	79	56	yes	no	no	no	yes	no	2	yes	yes	no	yes	yes	7.83	44.6	222	172	4.3	25	22	214	172	146	88.667	T3
1200	female	51	110	74	36	yes	no	no	no	no	no	0	no	no	no	no	no	6.97	41	275	185	4.5	23	23	249	185	233	93.7642	T3
1201	male	67	109	65	44	no	yes	no	no	no	no	0	no	no	no	no	no	5.03	41.7	167	153	4.9	22	22	184	153	69	119.557	T2
1202	female	59	115	85	30	no	no	no	no	no	no	1	no	no	no	no	no	5.76	39.9	285	160	4.6	17	15	250	160	100	78.0312	T3
1203	female	69	131	87	44	yes	no	no	no	no	no	1	no	no	no	no	no	5.28	40.2	181	156	5.2	40	36	167	156	72	47.343	T2
1204	female	66	110	70	40	no	no	no	yes	no	no	0	no	no	no	no	no	8.23	39.7	318	108	5.4	48	20	250	108	79	88.9828	T3
1205	male	61	128	77	51	no	no	no	no	no	no	1	no	no	no	no	no	5.79	42.7	216	176	5.7	22	30	154	176	164	72.3309	T1
1206	female	61	135	88	47	no	no	yes	no	no	yes	0	no	no	no	no	no	5.36	39.4	158	197	2.6	22	22	120	197	58	77.5049	T1
1207	female	48	129	90	39	yes	no	no	no	no	no	1	no	no	no	no	no	5.36	42.2	191	208	4	20	25	164	208	78	94.9252	T2
1208	female	68	149	94	55	no	no	no	no	no	no	2	yes	no	no	no	no	6.18	44.3	266	198	4.8	33	38	171	198	67	66.1792	T2
1209	female	59	141	94	47	yes	no	no	no	no	no	1	no	no	no	no	no	5.56	37.5	219	139	5.5	40	42	220	139	126	78.0312	T3
1210	female	54	127	83	44	no	no	no	no	no	no	0	no	no	no	no	no	5.68	39.6	174	213	4.6	23	18	220	213	105	55.0141	T3
1211	female	70	155	85	70	yes	no	no	no	no	no	2	yes	yes	no	yes	yes	9.39	38	239	210	4.8	18	16	253	210	779	75.3696	T3
1212	female	63	119	86	33	no	no	no	no	no	no	0	no	no	no	no	no	7.55	38.2	309	207	3.7	17	14	152	207	77	76.999	T1
1213	female	68	130	80	50	no	no	yes	no	no	yes	1	no	no	no	no	no	5.01	41.9	148	194	4.1	52	66	183	194	67	75.8144	T2
1214	male	55	132	86	46	yes	no	no	no	yes	no	0	no	no	no	no	no	5.08	42.1	322	175	4.8	26	37	138	175	91	60.9156	T1
1215	female	69	131	78	53	no	no	no	no	no	no	1	no	no	yes	no	yes	6.12	41.1	256	234	4.7	22	20	356	234	326	65.9834	T3
1217	female	72	122	75	47	yes	no	no	no	no	no	2	yes	no	no	yes	yes	5.21	40.3	263	193	3.3	12	11	225	193	221	65.4158	T3
1218	male	59	126	85	41	no	no	no	no	yes	no	0	no	no	yes	no	yes	6.77	44.2	235	214	3.2	17	18	181	214	133	91.7982	T2
1219	female	72	140	75	65	yes	no	no	no	no	no	2	yes	yes	no	yes	yes	9.39	38	239	210	4.8	18	16	253	210	779	74.9398	T3
1222	female	64	137	84	53	yes	yes	no	no	no	no	2	yes	no	no	no	no	3.31	40.2	188	259	4.8	23	32	155	259	137	76.7532	T1
1225	male	64	108	57	51	yes	no	no	no	no	no	1	no	no	no	no	no	5.12	39.6	246	177	5.5	20	18	131	177	113	79.9574	T1
1227	male	57	125	72	53	no	no	yes	no	yes	yes	0	no	no	no	no	no	8.39	41.6	205	173	6.3	37	87	149	173	186	92.4431	T1
1228	female	65	133	80	53	yes	no	yes	no	no	yes	1	no	no	no	no	no	4.2	35.9	227	218	3.6	16	20	164	218	155	66.7882	T2
1229	male	66	110	79	31	no	no	no	no	no	no	2	yes	no	no	no	no	4.27	39.9	152	175	4.3	24	24	196	175	144	64.3829	T3
1232	female	61	128	77	51	no	no	no	no	no	no	0	no	no	no	no	no	3.38	34.8	204	160	3	19	20	252	160	79	77.5049	T3
1233	male	59	142	89	53	no	no	no	no	no	no	1	no	no	no	no	no	5.41	45.9	130	194	2.9	45	58	176	194	101	81.2887	T2
1235	female	69	136	84	52	yes	yes	no	no	no	no	1	no	no	yes	no	yes	6.67	37.5	337	209	5.9	20	23	179	209	323	65.9834	T2
1236	male	53	120	80	40	no	no	yes	no	no	no	0	no	no	no	no	no	6.36	43.4	264	178	6.6	21	23	143	178	164	74.4248	T1
1237	male	52	148	102	46	yes	no	no	no	no	no	0	no	no	no	no	no	6.76	42.1	240	201	8.5	32	38	144	201	170	107.894	T1
1238	female	64	125	83	42	no	no	no	yes	no	no	0	no	no	no	no	no	6.33	39.1	230	119	2.2	30	28	161	119	103	106.973	T2
1241	female	57	127	80	47	no	no	no	no	no	no	0	no	yes	no	no	no	6.25	42.8	299	248	3.6	17	22	226	248	181	78.5793	T3
1242	female	53	128	87	41	yes	no	no	no	no	no	2	yes	no	yes	no	yes	5.49	40	241	140	4.7	24	15	154	140	38	61.6437	T1
1244	female	59	121	84	37	no	no	no	no	no	no	1	no	no	no	no	no	4	33.8	196	241	3.5	19	12	95	241	71	91.0313	T1
1245	female	59	120	70	50	yes	no	no	no	no	no	0	no	no	no	no	no	5.19	30.5	202	188	3.3	17	11	161	188	63	78.0312	T2
1246	female	59	117	69	48	no	no	no	no	no	no	0	no	no	no	no	no	5.68	40.9	259	205	3.1	26	21	184	205	44	91.0313	T2
1249	male	56	132	83	49	no	no	no	no	no	no	0	no	no	yes	no	yes	8.47	49.4	203	209	5.9	40	40	198	209	152	92.7758	T3
1250	female	69	121	81	40	yes	no	no	no	no	no	3	yes	yes	no	no	no	7.31	36.4	231	143	4.3	23	19	194	143	117	58.4293	T2
1251	female	57	135	71	64	no	no	no	no	no	no	0	no	no	no	no	no	5.81	39	223	163	4	20	22	241	163	79	91.6708	T3
1252	male	67	131	91	40	no	no	no	no	no	no	2	yes	yes	no	no	no	6.19	42.1	198	104	5.7	31	24	266	104	72	58.5233	T3
1253	female	53	119	80	39	no	no	no	no	no	no	0	no	no	no	no	no	3.56	40.8	200	235	3.6	21	15	120	235	64	69.6134	T1
1254	female	57	106	59	47	no	no	no	no	no	no	0	no	no	no	no	no	5.96	38.7	216	118	3.9	15	14	175	118	305	78.5793	T2
1255	female	48	131	70	61	no	no	no	no	no	no	0	no	no	no	no	no	6.15	41.9	232	250	3.7	31	25	193	250	190	94.9252	T2
1256	female	69	131	73	58	no	no	no	no	no	no	0	no	no	no	no	no	8.8	35.4	156	180	3.4	22	17	119	180	54	88.1835	T1
1257	female	55	139	95	44	no	no	no	no	no	no	0	no	no	no	no	no	8.28	38.5	297	245	3.7	17	26	178	245	127	69.0919	T2
1260	female	66	125	77	48	yes	no	no	no	yes	no	0	no	no	no	yes	yes	7.77	47.4	234	209	3.5	24	24	122	209	180	58.9589	T1
1261	female	59	115	68	47	no	yes	no	no	no	no	0	no	no	no	no	no	7.76	36.4	226	141	3.2	24	21	140	141	108	91.0313	T1
1262	female	62	110	70	40	yes	no	yes	no	no	yes	0	no	no	no	no	no	9.68	42.1	345	182	3.3	20	12	294	182	158	77.2495	T3
1263	female	52	117	69	48	no	no	no	no	no	no	0	no	no	no	no	no	5.48	36.5	219	188	3.9	20	19	120	188	99	69.8831	T1
1264	female	55	115	74	41	no	no	no	no	no	no	0	no	no	no	no	no	4.14	37.9	192	248	5.6	18	29	180	248	312	69.0919	T2
1265	female	61	118	69	49	yes	no	no	no	no	no	1	no	no	no	no	no	5.62	39.3	264	150	4.5	34	41	113	150	108	90.4173	T1
1266	female	66	135	70	65	yes	no	no	no	no	no	2	yes	no	yes	no	yes	4.49	40.4	200	182	5.4	23	21	203	182	131	66.5815	T3
1267	female	62	131	85	46	yes	no	yes	no	no	yes	1	no	no	no	no	no	6.22	36.9	322	130	3.9	11	21	169	235	164	77.2495	T2
1268	female	59	120	80	40	yes	no	yes	no	no	yes	0	no	no	no	no	no	5.47	42.7	286	182	4.1	16	18	255	182	94	91.0313	T3
1269	female	59	110	70	40	no	no	no	no	no	no	1	no	no	no	no	no	5.96	39	243	210	5.5	22	22	154	210	51	78.0312	T1
1271	female	67	130	80	50	no	yes	yes	yes	no	yes	0	no	no	no	yes	yes	4.88	37.2	148	122	4.6	21	33	109	122	173	58.7792	T1
1272	male	58	180	100	80	no	no	no	no	no	no	1	no	no	no	no	no	5.28	45.1	250	202	5.3	23	22	132	202	99	73.0752	T1
1274	male	71	155	70	85	yes	no	no	no	no	no	3	yes	yes	no	yes	yes	2.71	32	145	112	5.1	15	9	144	112	41	14.1633	T1
1278	male	53	156	87	69	yes	no	no	no	yes	no	0	no	no	no	no	no	8.07	48.4	220	261	2.4	14	14	205	261	136	83.0778	T3
1279	female	51	103	63	40	no	no	no	no	no	no	0	no	no	no	no	no	4.87	37.6	210	150	2	15	15	144	150	91	93.7642	T1
1280	female	54	120	80	40	no	no	no	no	no	no	0	no	no	no	yes	yes	6.46	39.6	249	300	4.2	18	17	226	300	137	61.4103	T3
1281	male	51	117	64	53	yes	yes	yes	yes	no	yes	0	no	no	no	no	no	7.87	39.5	143	133	2.1	22	31	249	133	142	108.32	T3
1282	male	52	120	70	50	no	no	no	no	no	no	0	no	no	no	no	no	4.67	42.5	163	182	5.9	30	44	165	182	482	83.3997	T2
1286	male	65	140	90	50	no	no	no	yes	yes	no	0	no	no	no	no	no	6.23	45.6	156	230	6.1	29	31	133	230	145	103.116	T1
1288	female	64	167	98	69	yes	yes	no	no	no	no	0	no	no	no	no	no	10.58	44.1	258	238		17	22	191	238	198	66.9987	T2
1289	male	51	130	89	41	no	no	no	no	yes	no	1	no	no	no	no	no	7.93	43.2	238	139	6.7	20	23	160	250	234	67.8424	T2
1290	male	49	139	88	51	no	no	no	no	yes	no	0	no	no	no	no	no	3.49	44.9	205	109	6.8	26	33	216	177	99	95.3251	T3
1292	female	84	130	70	60	yes	no	no	no	no	no	3	yes	yes	no	no	no	9.05	36.2	266	109	3.8	19	20	173	148	85	101.228	T2
1293	male	62	102	66	36	no	yes	no	no	yes	no	0	no	no	no	no	no	5.27	42.7	156	171	3.7	21	28	206	156	126	72.0925	T3
1294	male	58	130	84	46	no	yes	no	no	yes	no	0	no	no	no	no	no	12.44	43.5	249	262	5.1	22	28	216	167	134	92.1173	T3
1296	male	74	120	80	40	no	no	yes	no	no	yes	0	no	no	no	no	no	11.16	38.9	180	165	4.7	22	17	253	165	209	69.5491	T3
1297	male	64	120	72	48	no	no	no	no	no	no	0	no	no	no	no	no	6.96	45.9	121	109	6.2	28	42	186	221	172	79.9574	T2
1298	female	65	119	75	44	yes	yes	yes	no	no	no	2	yes	no	yes	no	yes	8.47	34.1	287	200	3	20	10	158	218	134	76.512	T2
1299	male	56	120	80	40	no	no	no	no	no	no	0	no	no	no	no	no	6.54	38.6	231	186	6.1	21	25	204	216	64	92.7758	T3
1300	female	78	168	58	110	yes	yes	yes	yes	no	no	0	no	no	yes	no	yes	7.42	37.9	292	284	4.9	17	19	136	184	188	46.1792	T1
1303	female	50	110	70	40	no	no	no	no	no	no	0	no	no	no	no	no	7.98	44	277	97	4.9	23	28	216	222	165	94.1419	T3
1304	female	70	137	80	57	no	no	no	yes	yes	no	0	no	no	no	yes	yes	5.17	41.1	166	125	3.6	20	38	259	115	58	75.3696	T3
1306	female	65	100	60	40	no	no	no	no	no	no	2	yes	no	no	no	no	7.28	34.4	142	142	3.1	25	18	186	163	144	106.637	T2
1307	female	58	120	80	40	no	no	no	no	no	no	0	no	no	no	no	no	5.51	43.2	279	94	5.5	39	49	250	270	404	78.3024	T3
1310	female	70	125	80	45	no	no	yes	no	no	no	1	no	no	no	no	no	6.26	36.1	243	100	3.8	23	23	166	204	175	87.9263	T2
1311	female	58	117	81	36	yes	no	no	no	no	no	0	no	no	no	no	no	7.49	41.7	259	125	5.3	19	31	223	172	475	68.351	T3
1314	female	60	121	70	51	no	no	no	no	no	no	0	no	no	no	no	no	5.88	38.9	245	97	5.1	19	12	191	225	111	60.1107	T2
1316	female	82	133	74	59	no	no	no	no	no	no	3	yes	no	yes	yes	yes	6.6	38.6	172	109	4.5	34	39	176	261	135	45.7128	T2
1317	female	62	140	91	49	yes	no	no	no	no	no	0	no	no	no	no	no	2.4	41.6	180	106	3.9	16	15	253	219	443	67.4319	T3
1318	male	69	123	68	55	no	no	no	no	yes	no	0	no	no	no	no	no	6.14	44.3	159	101	5.4	16	6	161	184	138	88.9264	T2
1319	female	58	100	70	30	no	no	no	no	no	no	0	no	no	no	no	no	4.99	38.4	175	173	5.1	22	23	194	183	78	68.351	T2
1320	female	74	129	79	50	yes	no	no	no	no	no	1	no	no	no	no	no	7.21	39.1	193	117	5.4	26	20	180	199	153	57.6053	T2
1321	female	67	153	87	66	yes	no	no	no	no	no	0	no	no	yes	no	yes	6.85	38.6	211	134	3.4	21	17	175	162	162	66.3786	T2
1322	female	77	146	82	64	yes	no	no	no	no	no	1	no	no	no	yes	yes	4.46	33.4	239	86	3.4	25	15	151	149	58	86.2415	T1
1324	female	70	137	86	51	yes	no	no	yes	no	no	0	no	no	no	no	no	5.89	40.2	242	99	3.8	17	16	186	205	41	87.9263	T2
1326	female	77	121	65	56	no	no	yes	no	yes	yes	3	yes	no	no	no	no	6.12	41.6	211	106		16	13	245	286	58	86.2415	T3
1327	female	57	112	64	48	no	no	no	no	no	no	0	no	no	no	no	no	6.79	40.5	250	92		19	14	110	181	58	91.6708	T1
1328	female	66	118	64	54	no	no	yes	no	no	yes	1	no	no	no	no	no	6.27	38.2	216	183	1.7	20	13	203	156	174	88.9828	T3
1329	female	68	134	80	54	yes	no	yes	no	no	yes	0	no	no	no	no	no	7.36	38.5	290	93	4.6	21	16	278	191	91	88.4452	T3
1331	female	65	133	75	58	no	no	yes	no	no	no	0	no	no	no	no	no	9.23	40.9	309	110	4.6	20	11	220	242	85	52.9	T3
1332	female	76	149	66	83	yes	yes	yes	no	no	no	2	yes	no	yes	yes	yes	12.5	34.3	180	100	3.5	14	20	166	200	223	74.1	T2
1333	female	51	131	89	42	no	no	no	no	no	no	1	no	no	no	no	no	5.97	42.5	203	113	5.1	20	12	176	210	96	80.3	T2
1334	female	67	153	87	66	yes	yes	no	no	no	no	0	no	no	yes	no	yes	6.85	38.6	211	134	3.4	21	17	175	162	162	66.3	T2
1336	female	56	142	96	46	yes	no	no	no	no	no	1	no	no	no	no	no	6.43	43.5	101	91	3.3	40	39	279	158	91	92	T3
1339	female	53	147	86	61	no	no	yes	no	no	no	0	no	no	no	no	no	4.78	39.9	250	99	3.5	16	17	183	262	147	69.6	T2
1340	female	66	128	80	48	no	no	no	no	no	no	2	yes	yes	no	no	no	3.93	38.2	147	79	4.6	23	20	170	197	72	66.5	T2
1342	female	65	93	52	41	no	no	yes	no	no	no	0	no	no	no	no	no	8.65	38.2	218	124	4.1	16	17	174	185	99	76.5	T2
1343	female	55	121	74	47	no	no	no	no	no	no	1	no	no	no	no	no	9.95	43.7	220	102	3.8	20	20	331	192	138	69	T3
1345	female	59	119	79	40	no	no	no	no	no	no	0	no	no	no	no	no	4.18	37	164	100	3.7	28	22	146	174	124	78	T1
1346	male	65	135	79	56	no	no	yes	no	yes	no	1	no	no	no	no	no	10.79	46.8	173	118	5.9	21	40	130	189	95	71.4	T1
1347	male	46	114	72	42	no	no	no	no	no	no	0	no	no	no	yes	yes	4.55	41.5	274	121	5.9	24	24	190	177	179	85.5	T2
1349	female	61	128	81	47	yes	yes	yes	no	no	yes	2	yes	no	no	no	no	6.04	40.1	236	156	4.9	29	25	125	188	183	90.4	T1
1350	female	60	133	87	46	no	no	no	no	no	no	0	no	no	no	no	no	5.83	41.8	208	98	4.8	20	16	208	194	96	60.1	T3
1352	female	55	132	87	45	no	no	no	no	no	no	0	no	no	no	no	no	9.95	43.7	220	102	3.8	20	20	331	192	138	69	T3
1353	female	63	149	78	71	yes	yes	yes	no	no	no	1	no	no	yes	yes	yes	10.38	39	285	165	3.5	20	30	253	253	215	89.8	T3
1354	female	54	110	69	41	no	no	no	no	no	no	1	no	no	no	no	no	4.77	37.9	266	91	5	27	29	260	172	105	79.4	T3
1356	female	77	145	77	68	no	yes	no	no	no	no	1	no	no	no	no	no	6.64	32.6	269	165	7.8	73	57	271	136	80	73	T3
1357	male	58	144	82	62	yes	yes	yes	no	no	yes	2	yes	no	no	yes	yes	6.25	43.6	344	173	5.7	31	34	182	124	263	73	T2
1359	male	73	132	70	62	yes	yes	no	yes	yes	no	0	no	no	no	yes	yes	7.77	51.4	140	95	3.3	42	52	211	99	170	69.7	T3
1361	female	66	128	89	39	yes	yes	yes	no	no	yes	0	no	no	yes	no	yes	5.06	34.7	196	152	3.4	15	17	149	144	117	66.5	T1
1362	male	75	140	83	57	yes	no	no	no	no	no	1	no	no	no	no	no	6.85	41.6	206	108	6.8	19	17	163	176	171	57.1	T2
1363	female	60	148	94	54	yes	no	no	no	no	no	1	no	yes	no	no	no	5.23	39.7	218	126	5.3	18	17	177	206	120	64	T2
1365	male	54	136	89	47	no	no	no	no	no	no	0	no	no	no	no	no	9.29	44.2	259	159	5.4	20	18	130	225	243	82.7	T1
1366	female	58	106	64	42	no	no	no	no	no	no	0	no	no	no	no	no	8.06	35.4	262	98	4.8	19	24	152	202	77	78.3	T1
1367	female	50	122	91	31	no	no	no	no	no	no	0	no	no	no	no	no	7.6	38.2	258	152	3.6	20	18	141	171	249	94.1	T1
1368	female	45	110	70	40	no	no	no	no	no	no	0	no	no	no	no	no	3.82	38.9	184	109	1.1	22	17	150	213	88	96.1	T1
1369	male	75	132	87	45	yes	no	no	yes	no	no	3	yes	no	no	no	no	7.82	45.2	308	126	3.5	19	18	185	121	78	77.4	T2
1370	male	53	136	100	36	yes	no	no	no	yes	no	3	yes	yes	no	no	no	8.68	47.7	226	125	4.8	19	30	250	126	121	70	T3
1371	female	65	130	70	60	no	no	yes	yes	no	yes	1	no	no	no	no	no	6.89	39.3	166	86	4.2	17	22	259	129	55	89.2	T3
1373	female	57	139	77	62	no	no	no	no	no	no	0	no	no	yes	yes	yes	5.78	38.9	244	123	5.1	33	32	188	194	200	91.6	T2
1374	female	56	141	92	49	no	no	no	no	no	no	0	no	no	no	yes	yes	8.51	35.9	244	129	1.4	17	39	128	226	73	78.8	T1
1375	female	59	145	79	66	no	no	no	no	no	no	0	no	no	no	no	no	6.75	39.8	229	104	4.5	15	15	176	246	89	60.3	T2
1376	female	75	140	80	60	yes	no	no	yes	no	no	3	yes	yes	yes	no	yes	8.62	35.7	257	220	3.5	13	16	169	151	134	64.8	T2
1377	female	54	135	79	56	no	no	no	no	no	no	0	no	no	yes	no	yes	5.9	28.8	217	115	2.7	25	25	174	175	145	61.4	T2
1379	male	54	100	60	40	no	no	no	no	yes	no	0	no	no	no	no	no	6.38	41.5	228	111	5.4	25	33	140	213	95	82.7	T1
1381	female	59	145	79	66	no	no	no	no	no	no	0	no	no	no	no	no	6.75	39.8	229	104	4.5	15	15	176	246	89	60.3	T2
1382	female	66	131	66	65	yes	no	yes	no	no	yes	1	no	no	no	no	no	6.44	46.3	186	98	6.8	55	105	237	167	316	52.8	T3
1383	male	46	151	98	53	yes	no	no	no	no	no	0	no	no	no	yes	yes	6.36	50.5	226	98	6	20	21	234	227	459	77.2	T3
1385	female	65	123	83	40	no	no	no	no	no	no	0	no	no	no	no	no	5.37	39.5	254	133	5.2	28	42	56	134	204	113	T1
1386	male	74	115	64	51	yes	yes	no	yes	no	yes	0	no	no	no	no	no	6.43	42.6	165	199	4.4	28	53	242	169	66	87.6	T3
1387	female	57	118	72	46	no	no	no	no	no	no	0	no	no	no	no	no	4.44	36.9	208	82	8.5	23	21	151	178	52	60	T1
1388	male	69	168	78	90	no	no	yes	no	no	no	0	no	no	yes	no	yes	5.94	41.5	226	112	4.6	25	23	137	253	62	88.9	T1
1389	female	50	141	89	52	no	no	no	no	no	no	0	no	no	no	no	no	5.39	37.5	212	100	3.3	18	18	114	236	51	62.3	T1
1390	male	56	107	73	34	yes	yes	no	no	yes	no	1	no	no	yes	yes	yes	4.91	41.2	267	171	4.4	14	13	166	186	85	82.1	T2
1391	female	62	103	68	35	no	no	yes	no	no	yes	0	no	no	no	no	no	4.45	35.3	204	143	2.9	22	29	164	130	89	77.2	T2
1392	female	61	126	90	36	no	no	no	no	no	no	0	no	no	no	no	no	4.1	38.1	229	90	4.6	55	64	165	112	33	77.5	T2
1393	male	71	119	77	42	no	no	no	no	yes	no	1	no	no	no	no	no	10.03	3.1	383	113	4	17	26	186	145	162	88.6	T2
1394	female	72	126	85	41	yes	no	yes	no	no	yes	2	yes	yes	no	no	no	3.44	35	177	91	3.3	17	18	77	155	56	75.1	T1
1395	male	74	121	65	56	no	yes	no	yes	no	no	0	no	no	no	no	no	6.43	42.6	165	199	4.4	28	53	242	169	66	87.6	T3
1396	female	68	140	80	60	no	no	yes	no	no	no	1	no	no	no	yes	yes	7.46	39.3	240	119	4	16	10	187	250	125	75.8	T2
1397	male	67	101	68	33	no	yes	no	no	no	no	2	yes	yes	no	no	no	6.11	32.3	325	113	3	26	15	106	136	117	37.7	T1
1398	male	76	129	70	59	yes	no	no	no	no	no	1	no	no	no	yes	yes	7.19	37.3	203	99	6.7	21	24	166	139	239	77.2	T2
1399	female	61	138	98	40	no	no	no	no	no	no	0	no	no	no	no	no	4.61	40.3	270	92	3.7	25	31	194	200	187	90.4	T2
1401	female	75	135	90	45	yes	yes	no	no	no	no	1	no	no	no	no	no	7.04	37.4	133	129	4.6	16	16	186	110	62	74.3	T2
1403	female	81	168	95	73	yes	no	no	no	no	no	1	no	no	no	no	no	4.13	42.9	192	97	5.3	27	21	140	166	64	63.8	T1
1404	male	82	150	80	70	yes	yes	yes	no	no	no	2	yes	no	no	no	no	5.55	43	186	291	4.5	23	28	150	244	85	61.6	T1
1405	female	66	154	72	82	yes	no	no	no	no	no	1	no	no	no	no	no	13.88	43.5	284	103	4.6	16	22	129	207	76	58.9	T1
1406	female	67	119	81	38	no	no	no	no	no	no	0	no	no	no	no	no	5.93	42.1	209	100	3.3	29	22	121	183	55	62	T1
1409	female	57	123	76	47	no	no	no	no	no	no	0	no	no	no	no	no	3.91	38	185	92	3.1	24	16	169	181	56	78.5	T2
1410	female	64	127	89	38	no	no	no	no	no	no	2	yes	yes	no	no	no	4.89	37.7	190	108	2.4	21	17	146	180	121	76.7	T1
1412	male	48	131	83	48	no	no	no	no	no	no	0	no	no	no	no	no	7.77	49.5	282	99	5.5	50	82	240	229	142	84.7	T3
1413	female	67	145	92	53	yes	yes	yes	yes	no	yes	2	yes	no	no	no	no	6.81	43.1	161	124	4	20	27	156	180	141	47.6	T2
1414	male	63	115	65	50	yes	yes	yes	no	no	yes	0	no	no	no	yes	yes	4.47	42.9	174	123	3.9	22	24	172	119	48	80.2	T2
1415	female	56	124	78	46	yes	yes	yes	yes	no	no	0	no	no	no	no	no	5.58	35.4	254	113	6.4	21	19	183	136	88	60.9	T2
1416	female	72	132	72	60	no	no	no	no	no	no	1	no	no	no	no	no	5.39	39.8	186	112	3.7	23	21	132	212	195	87.4	T1
1417	female	61	138	79	59	yes	no	no	no	no	no	0	no	no	no	no	no	4.68	39.7	231	97	5.1	31	52	254	196	127	59.9	T3
1418	female	57	107	69	38	yes	yes	yes	no	no	yes	1	no	no	no	no	no	5.98	45.6	274	160	4.7	16	17	196	166	205	91.6	T3
1420	female	56	117	77	40	no	no	no	no	no	no	0	no	no	no	no	no	3.57	42.4	241	117	4.2	24	20	77	168	174	78.8	T1
1422	female	72	138	84	54	yes	no	no	no	no	no	2	yes	no	yes	no	yes	7.62	38.6	184	113	2.8	36	41	175	173	110	84.7	T2
